# Supplementary material for: Global patterns and trends in cancer-related premature death and their impact on life expectancy across 185 countries: a population-based analysis
Source: Mil Med Res. 2025 Sep 3;12:56. doi: 10.1186/s40779-025-00645-9 (PMC12406598; doi:10.1186/s40779-025-00645-9)
Supplement: Supplementary file 2 — Additional file 2. Table S1 Total cancer deaths, years of life lost (YLLs), and potential gains in life expectancy (PGLEs) by eliminating total cancer-related deaths, by world region, sex, and HDI, 2022. Table S2 Total cancer deaths and premature cancer deaths, by country and sex, 2022. Table S3 Years of life lost (YLLs) and potential gains in life expectancy (PGLEs) caused by total cancer deaths and premature cancer deaths, by country and sex, 2022. Table S4 Years of life lost (YLLs) and potential gains in life expectancy (PGLEs) caused by total cancer deaths and premature cancer deaths worldwide, by cancer site and sex, 2022. Table S5 The proportions (%) of years of life lost (YLLs) attributable to cancer-related premature deaths in 2022, by cancer site, region, and sex [% (95% UI)]. Table S6 The leading cause of years of life lost (YLLs) due to premature cancer deaths, by country and sex, 2022. Table S7 The potential gains in life expectancy (PGLEs) by eliminating premature cancer deaths in 2022, by cancer site, region, and sex (years, 95% UI). Table S8 The leading cause of potential gains in life expectancy (PGLEs) attributable to premature cancer deaths, by country and sex, 2022. [file 40779_2025_645_MOESM2_ESM.xlsx]

## Sheet: Table S1
Table S1 Total cancer deaths, years of life lost (YLLs), and potential gains in life expectancy (PGLEs) by eliminating total cancer-related deaths, by world region, sex, and HDI, 2022
Characteristics	Deaths					YLLs			PGLEs (years, 95% UI)
	Numbers (thousand, 95% UI)	CR (/105, 95% UI)	ASR (/105, 95% UI)	Probability in all death^ [% (95% UI)]		Numbers (million, 95% UI)	CR (/105, 95% UI)	ASR (/105, 95% UI)
Both sexes
World	9732.12 (9726.10 – 9738.18)	123.48 (123.40 – 123.55)	91.63 (91.57 – 91.69)	14.18 (14.17 – 14.19)		249.86 (249.68 – 250.04)	3170.18 (3167.88 – 3172.48)	2582.46 (2580.38 – 2584.46)	2.09 (2.09 – 2.09)
Very high HDI	3643.50 (3639.82 – 3647.32)	221.96 (221.73 – 222.19)	96.00 (95.89 – 96.11)	22.11 (22.08 – 22.13)		76.52 (76.43 – 76.61)	4661.32 (4656.09 – 4666.88)	2535.82 (2532.07 – 2539.78)	3.19 (3.18 – 3.19)
High HDI	3991.27 (3987.19 – 3995.16)	144.63 (144.48 – 144.77)	94.46 (94.36 – 94.55)	17.31 (17.29 – 17.33)		102.48 (102.36 – 102.59)	3713.50 (3709.35 – 3717.61)	2649.64 (2646.31 – 2652.97)	2.29 (2.29 – 2.29)
Medium HDI	1554.01 (1551.64 – 1556.44)	68.47 (68.36 – 68.58)	72.79 (72.68 – 72.90)	8.25 (8.24 – 8.26)		50.32 (50.23 – 50.41)	2217.10 (2213.25 – 2221.03)	2275.19 (2271.38 – 2279.16)	1.20 (1.20 – 1.20)
Low HDI	543.34 (541.87 – 544.68)	44.87 (44.75 – 44.98)	77.13 (76.90 – 77.34)	5.30 (5.29 – 5.31)		20.55 (20.49 – 20.61)	1696.95 (1691.98 – 1701.75)	2461.72 (2454.97 – 2468.05)	1.04 (1.04 – 1.05)
Northern America	706.23 (704.54 – 708.02)	189.24 (188.79 – 189.72)	83.90 (83.68 – 84.12)	20.09 (20.04 – 20.14)		14.95 (14.91 – 14.99)	4005.93 (3995.40 – 4016.61)	2208.04 (2200.14 – 2215.84)	2.91 (2.90 – 2.92)
Eastern Asia	3145.79 (3142.58 – 3149.12)	194.42 (194.22 – 194.63)	95.29 (95.18 – 95.40)	23.25 (23.23 – 23.28)		72.35 (72.26 – 72.44)	4471.49 (4465.91 – 4476.98)	2550.08 (2546.07 – 2553.88)	3.03 (3.03 – 3.04)
Eastern Africa	236.69 (235.78 – 237.69)	50.53 (50.33 – 50.74)	91.47 (91.08 – 91.84)	7.07 (7.04 – 7.09)		9.18 (9.14 – 9.22)	1960.24 (1951.37 – 1969.11)	2934.95 (2923.35 – 2947.23)	1.30 (1.30 – 1.31)
Middle Africa	73.33 (72.81 – 73.87)	38.54 (38.27 – 38.83)	75.42 (74.81 – 75.97)	4.30 (4.28 – 4.33)		2.80 (2.77 – 2.82)	1469.77 (1458.23 – 1482.24)	2341.22 (2324.08 – 2357.85)	0.90 (0.89 – 0.91)
Northern Africa	204.40 (203.57 – 205.30)	80.36 (80.03 – 80.71)	89.70 (89.34 – 90.11)	12.08 (12.03 – 12.13)		6.35 (6.32 – 6.38)	2497.68 (2485.47 – 2509.19)	2671.64 (2659.47 – 2683.95)	1.67 (1.67 – 1.68)
Southern Africa	69.87 (69.36 – 70.39)	100.98 (100.24 – 101.72)	119.03 (118.11 – 119.90)	8.79 (8.72 – 8.85)		2.09 (2.08 – 2.11)	3027.68 (3003.13 – 3053.84)	3314.08 (3287.73 – 3339.59)	1.29 (1.28 – 1.31)
Western Africa	171.68 (170.92 – 172.55)	40.54 (40.36 – 40.75)	76.96 (76.58 – 77.35)	3.99 (3.97 – 4.00)		6.40 (6.37 – 6.43)	1511.08 (1503.79 – 1519.12)	2359.23 (2348.53 – 2371.18)	0.87 (0.86 – 0.87)
Caribbean	64.48 (64.00 – 64.96)	150.27 (149.13 – 151.39)	99.35 (98.58 – 100.11)	16.30 (16.18 – 16.43)		1.56 (1.54 – 1.57)	3623.91 (3592.35 – 3654.81)	2748.77 (2721.01 – 2775.42)	2.44 (2.41 – 2.46)
Central America	133.76 (133.02 – 134.55)	72.80 (72.39 – 73.23)	65.94 (65.57 – 66.33)	10.77 (10.71 – 10.83)		3.82 (3.79 – 3.84)	2076.32 (2064.18 – 2089.95)	1952.46 (1940.58 – 1965.50)	1.54 (1.53 – 1.55)
South-Eastern Asia	716.12 (714.48 – 717.86)	105.08 (104.84 – 105.34)	93.12 (92.90 – 93.34)	13.24 (13.21 – 13.27)		21.58 (21.52 – 21.63)	3166.02 (3157.87 – 3174.28)	2805.64 (2798.01 – 2813.16)	1.85 (1.84 – 1.85)
South-Central Asia	1346.91 (1344.72 – 1349.14)	65.37 (65.27 – 65.48)	67.70 (67.59 – 67.81)	7.79 (7.77 – 7.80)		43.95 (43.87 – 44.03)	2133.27 (2129.43 – 2137.11)	2140.73 (2137.07 – 2144.51)	1.13 (1.12 – 1.13)
Western Asia	253.48 (252.52 – 254.46)	88.28 (87.95 – 88.62)	94.69 (94.32 – 95.07)	16.64 (16.58 – 16.71)		7.28 (7.24 – 7.31)	2534.31 (2522.91 – 2545.68)	2642.96 (2631.24 – 2654.84)	2.22 (2.21 – 2.23)
Eastern Europe	697.40 (695.78 – 698.99)	238.95 (238.39 – 239.49)	115.94 (115.65 – 116.21)	14.06 (14.03 – 14.10)		16.96 (16.91 – 17.00)	5809.52 (5795.29 – 5823.50)	3284.93 (3275.16 – 3295.16)	2.10 (2.09 – 2.11)
Northern Europe	280.83 (279.83 – 281.86)	262.91 (261.98 – 263.88)	97.38 (97.00 – 97.79)	28.06 (27.95 – 28.19)		5.34 (5.32 – 5.37)	5003.13 (4984.16 – 5023.74)	2394.74 (2381.56 – 2408.67)	3.79 (3.77 – 3.81)
Southern Europe	443.39 (442.14 – 444.72)	290.33 (289.51 – 291.20)	98.09 (97.76 – 98.46)	25.94 (25.85 – 26.02)		8.67 (8.65 – 8.70)	5679.33 (5661.09 – 5699.60)	2530.25 (2518.10 – 2543.31)	3.74 (3.72 – 3.75)
Western Europe	565.47 (564.02 – 566.93)	287.29 (286.55 – 288.03)	100.43 (100.13 – 100.73)	26.99 (26.91 – 27.07)		11.08 (11.04 – 11.11)	5626.98 (5610.69 – 5643.74)	2585.37 (2575.03 – 2596.38)	3.90 (3.88 – 3.91)
Australia & New Zealand	63.19 (62.70 – 63.67)	204.04 (202.48 – 205.61)	87.14 (86.36 – 87.92)	29.72 (29.45 – 29.97)		1.24 (1.23 – 1.25)	4004.36 (3968.92 – 4041.74)	2169.55 (2144.74 – 2196.40)	3.97 (3.92 – 4.01)
Melanesia	9.05 (8.87 – 9.24)	78.44 (76.87 – 80.13)	112.68 (110.31 – 115.15)	11.63 (11.41 – 11.86)		0.31 (0.30 – 0.31)	2666.82 (2606.59 – 2727.19)	3305.46 (3236.04 – 3371.61)	1.74 (1.70 – 1.78)
South America	549.12 (547.58 – 550.54)	125.46 (125.11 – 125.78)	90.45 (90.21 – 90.69)	14.42 (14.38 – 14.46)		13.94 (13.90 – 13.98)	3184.78 (3175.58 – 3193.91)	2530.83 (2522.62 – 2539.08)	2.00 (1.99 – 2.00)
Micronesia & Polynesia	0.96 (0.89 – 1.02)	145.30 (135.88 – 154.73)	117.16 (109.24 – 124.88)	29.78 (27.78 – 31.81)		0.02 (0.02 – 0.03)	3708.22 (3447.35 – 3980.63)	3100.63 (2873.14 – 3333.00)	4.08 (3.72 – 4.48)
Men
World	5424.44 (5419.75 – 5429.30)	136.60 (136.48 – 136.72)	109.68 (109.58 – 109.77)	14.45 (14.44 – 14.47)		137.32 (137.19 – 137.45)	3457.92 (3454.63 – 3461.27)	2933.37 (2930.43 – 2936.38)	2.05 (2.05 – 2.05)
Very high HDI	2008.59 (2005.86 – 2011.30)	247.56 (247.22 – 247.89)	118.29 (118.11 – 118.46)	23.47 (23.44 – 23.51)		42.56 (42.50 – 42.63)	5246.02 (5237.59 – 5253.85)	2975.74 (2969.92 – 2981.43)	3.27 (3.26 – 3.27)
High HDI	2385.93 (2382.75 – 2388.84)	171.61 (171.38 – 171.82)	119.85 (119.70 – 120.01)	18.27 (18.24 – 18.29)		60.62 (60.54 – 60.71)	4360.08 (4354.04 – 4366.24)	3218.36 (3213.23 – 3223.01)	2.38 (2.38 – 2.38)
Medium HDI	792.54 (790.66 – 794.27)	68.32 (68.16 – 68.47)	76.70 (76.52 – 76.88)	7.67 (7.65 – 7.68)		25.24 (25.18 – 25.30)	2176.14 (2170.54 – 2181.34)	2313.17 (2307.45 – 2318.71)	1.09 (1.09 – 1.09)
Low HDI	237.37 (236.44 – 238.36)	38.95 (38.80 – 39.12)	71.98 (71.70 – 72.29)	4.26 (4.25 – 4.27)		8.89 (8.85 – 8.93)	1458.72 (1452.23 – 1465.30)	2163.15 (2154.39 – 2172.49)	0.81 (0.81 – 0.81)
Northern America	373.36 (372.19 – 374.59)	202.12 (201.49 – 202.79)	95.13 (94.80 – 95.47)	19.98 (19.91 – 20.05)		7.88 (7.85 – 7.91)	4267.43 (4251.89 – 4284.02)	2396.44 (2385.09 – 2407.42)	2.81 (2.80 – 2.82)
Eastern Asia	1956.27 (1953.50 – 1959.01)	237.88 (237.55 – 238.22)	125.95 (125.77 – 126.14)	25.33 (25.29 – 25.37)		45.60 (45.52 – 45.66)	5544.43 (5535.64 – 5552.85)	3271.51 (3265.45 – 3277.52)	3.26 (3.25 – 3.26)
Eastern Africa	94.44 (93.84 – 95.08)	40.61 (40.35 – 40.88)	81.88 (81.31 – 82.45)	5.16 (5.13 – 5.19)		3.68 (3.65 – 3.70)	1581.07 (1569.55 – 1592.60)	2444.53 (2428.42 – 2461.02)	0.92 (0.91 – 0.93)
Middle Africa	33.05 (32.70 – 33.40)	34.81 (34.44 – 35.18)	75.52 (74.64 – 76.41)	3.59 (3.56 – 3.62)		1.23 (1.21 – 1.24)	1294.38 (1278.85 – 1310.46)	2149.72 (2126.61 – 2172.87)	0.72 (0.71 – 0.73)
Northern Africa	110.34 (109.70 – 111.02)	86.33 (85.83 – 86.86)	103.22 (102.61 – 103.86)	11.78 (11.71 – 11.85)		3.30 (3.28 – 3.32)	2581.21 (2564.61 – 2597.82)	2893.76 (2875.55 – 2912.20)	1.60 (1.59 – 1.61)
Southern Africa	32.84 (32.48 – 33.22)	96.52 (95.45 – 97.63)	141.17 (139.49 – 142.90)	7.72 (7.64 – 7.80)		0.95 (0.94 – 0.96)	2782.97 (2749.90 – 2818.24)	3531.29 (3492.35 – 3574.84)	1.03 (1.02 – 1.04)
Western Africa	72.58 (72.08 – 73.11)	34.04 (33.80 – 34.29)	71.81 (71.27 – 72.41)	3.27 (3.25 – 3.28)		2.66 (2.64 – 2.68)	1248.10 (1238.20 – 1258.88)	2025.35 (2011.45 – 2040.08)	0.69 (0.69 – 0.70)
Caribbean	35.20 (34.85 – 35.60)	166.12 (164.46 – 168.01)	115.29 (114.12 – 116.59)	16.19 (16.02 – 16.36)		0.80 (0.79 – 0.81)	3785.23 (3739.70 – 3830.56)	2938.60 (2899.69 – 2976.19)	2.31 (2.28 – 2.34)
Central America	64.23 (63.75 – 64.73)	71.33 (70.79 – 71.88)	68.85 (68.31 – 69.37)	9.26 (9.19 – 9.33)		1.76 (1.74 – 1.78)	1954.76 (1936.75 – 1971.13)	1920.45 (1903.31 – 1937.08)	1.33 (1.31 – 1.34)
South-Eastern Asia	385.43 (384.23 – 386.55)	113.28 (112.93 – 113.61)	109.96 (109.60 – 110.28)	12.96 (12.92 – 13.00)		11.46 (11.42 – 11.50)	3368.42 (3356.53 – 3379.91)	3145.95 (3134.95 – 3156.66)	1.76 (1.75 – 1.76)
South-Central Asia	702.74 (701.12 – 704.39)	66.24 (66.09 – 66.39)	71.64 (71.47 – 71.81)	7.25 (7.23 – 7.27)		22.52 (22.46 – 22.58)	2122.79 (2117.14 – 2128.52)	2192.16 (2186.63 – 2197.77)	1.03 (1.03 – 1.03)
Western Asia	148.42 (147.68 – 149.15)	98.72 (98.23 – 99.20)	119.35 (118.74 – 119.93)	16.90 (16.81 – 16.98)		4.16 (4.14 – 4.18)	2767.77 (2751.61 – 2783.25)	3121.27 (3103.74 – 3138.44)	2.22 (2.20 – 2.23)
Eastern Europe	380.57 (379.31 – 381.71)	277.15 (276.23 – 277.98)	159.56 (159.03 – 160.03)	15.14 (15.09 – 15.19)		9.50 (9.47 – 9.53)	6917.24 (6893.85 – 6938.72)	4296.16 (4279.18 – 4311.26)	1.98 (1.97 – 1.98)
Northern Europe	149.40 (148.68 – 150.16)	282.91 (281.55 – 284.35)	111.73 (111.11 – 112.36)	29.99 (29.82 – 30.17)		2.84 (2.82 – 2.85)	5376.59 (5346.48 – 5405.71)	2627.84 (2607.75 – 2647.90)	3.95 (3.92 – 3.98)
Southern Europe	251.20 (250.26 – 252.17)	336.37 (335.10 – 337.66)	124.01 (123.46 – 124.56)	29.33 (29.21 – 29.46)		4.98 (4.96 – 5.01)	6673.44 (6642.96 – 6703.32)	3068.80 (3050.53 – 3087.34)	4.04 (4.02 – 4.06)
Western Europe	311.30 (310.27 – 312.43)	321.65 (320.58 – 322.82)	121.72 (121.27 – 122.19)	29.52 (29.41 – 29.64)		6.19 (6.17 – 6.22)	6400.84 (6376.79 – 6426.82)	3019.10 (3003.06 – 3035.23)	4.08 (4.06 – 4.10)
Australia & New Zealand	35.43 (35.06 – 35.79)	230.28 (227.89 – 232.63)	102.15 (100.98 – 103.25)	32.08 (31.71 – 32.48)		0.68 (0.68 – 0.69)	4450.49 (4400.56 – 4501.11)	2425.43 (2389.83 – 2460.97)	4.30 (4.23 – 4.37)
Melanesia	4.11 (3.99 – 4.24)	69.95 (67.86 – 72.11)	110.77 (107.21 – 114.37)	9.09 (8.84 – 9.35)		0.13 (0.13 – 0.14)	2273.18 (2198.05 – 2349.95)	2999.75 (2911.33 – 3095.77)	1.34 (1.29 – 1.39)
South America	282.96 (281.87 – 284.06)	131.35 (130.85 – 131.87)	103.65 (103.24 – 104.05)	13.69 (13.64 – 13.74)		6.97 (6.94 – 7.00)	3235.21 (3220.31 – 3248.62)	2706.06 (2693.31 – 2717.81)	1.80 (1.79 – 1.81)
Micronesia & Polynesia	0.56 (0.52 – 0.61)	167.21 (154.37 – 181.09)	142.73 (131.13 – 154.91)	30.20 (27.69 – 33.13)		0.01 (0.01 – 0.02)	4193.38 (3827.45 – 4612.29)	3589.50 (3273.22 – 3949.24)	4.19 (3.68 – 4.82)
Women
World	4307.68 (4303.32 – 4311.61)	110.15 (110.04 – 110.25)	76.76 (76.68 – 76.84)	13.76 (13.74 – 13.77)		112.55 (112.42 – 112.66)	2877.99 (2874.74 – 2880.96)	2279.41 (2276.63 – 2282.04)	2.06 (2.06 – 2.06)
Very high HDI	1634.91 (1632.53 – 1637.35)	196.94 (196.65 – 197.23)	78.55 (78.41 – 78.69)	20.58 (20.55 – 20.61)		33.95 (33.90 – 34.01)	4089.86 (4082.95 – 4097.03)	2170.52 (2165.41 – 2175.87)	3.02 (3.01 – 3.02)
High HDI	1605.34 (1602.81 – 1607.91)	117.24 (117.06 – 117.43)	72.40 (72.29 – 72.52)	15.80 (15.78 – 15.83)		41.86 (41.78 – 41.93)	3056.98 (3051.53 – 3062.41)	2132.53 (2128.22 – 2137.09)	2.07 (2.06 – 2.07)
Medium HDI	761.46 (759.77 – 763.21)	68.62 (68.47 – 68.78)	69.55 (69.40 – 69.71)	8.94 (8.92 – 8.96)		25.08 (25.01 – 25.14)	2259.91 (2254.18 – 2265.45)	2248.13 (2242.63 – 2253.48)	1.31 (1.31 – 1.31)
Low HDI	305.97 (304.89 – 307.05)	50.86 (50.69 – 51.04)	82.58 (82.27 – 82.87)	6.52 (6.50 – 6.54)		11.66 (11.62 – 11.71)	1938.28 (1930.92 – 1945.97)	2758.66 (2748.74 – 2768.61)	1.30 (1.29 – 1.30)
Northern America	332.87 (331.69 – 334.11)	176.61 (175.99 – 177.27)	74.88 (74.59 – 75.19)	20.21 (20.14 – 20.29)		7.07 (7.04 – 7.10)	3749.64 (3734.44 – 3765.15)	2049.89 (2038.97 – 2060.43)	2.97 (2.96 – 2.98)
Eastern Asia	1189.51 (1187.47 – 1191.80)	149.50 (149.24 – 149.79)	67.64 (67.51 – 67.78)	20.14 (20.10 – 20.18)		26.75 (26.70 – 26.81)	3362.56 (3355.60 – 3369.46)	1865.52 (1860.58 – 1870.87)	2.58 (2.57 – 2.58)
Eastern Africa	142.25 (141.48 – 142.96)	60.30 (59.98 – 60.60)	101.34 (100.78 – 101.86)	9.36 (9.32 – 9.41)		5.51 (5.47 – 5.54)	2334.06 (2320.77 – 2347.58)	3404.55 (3386.16 – 3422.01)	1.72 (1.71 – 1.73)
Middle Africa	40.28 (39.89 – 40.66)	42.27 (41.87 – 42.67)	76.96 (76.20 – 77.74)	5.13 (5.09 – 5.17)		1.57 (1.55 – 1.58)	1644.56 (1626.85 – 1661.03)	2548.63 (2524.15 – 2572.82)	1.09 (1.08 – 1.10)
Northern Africa	94.06 (93.44 – 94.65)	74.33 (73.84 – 74.80)	78.46 (77.95 – 78.97)	12.35 (12.27 – 12.42)		3.05 (3.03 – 3.08)	2413.30 (2395.63 – 2430.06)	2480.62 (2463.03 – 2496.89)	1.71 (1.69 – 1.72)
Southern Africa	37.03 (36.64 – 37.40)	105.31 (104.19 – 106.36)	108.35 (107.23 – 109.43)	9.81 (9.71 – 9.91)		1.15 (1.13 – 1.16)	3264.44 (3225.37 – 3303.92)	3263.00 (3225.87 – 3301.73)	1.51 (1.49 – 1.53)
Western Africa	99.09 (98.50 – 99.69)	47.14 (46.86 – 47.42)	82.70 (82.13 – 83.24)	4.76 (4.74 – 4.78)		3.74 (3.71 – 3.76)	1777.85 (1765.97 – 1789.41)	2693.30 (2676.80 – 2710.14)	1.05 (1.04 – 1.06)
Caribbean	29.28 (28.93 – 29.60)	134.80 (133.20 – 136.29)	87.01 (85.96 – 88.02)	16.39 (16.20 – 16.57)		0.75 (0.74 – 0.76)	3466.54 (3420.35 – 3512.62)	2612.15 (2572.91 – 2650.52)	2.50 (2.46 – 2.53)
Central America	69.52 (69.02 – 69.99)	74.21 (73.67 – 74.71)	64.01 (63.53 – 64.46)	12.68 (12.59 – 12.77)		2.05 (2.04 – 2.07)	2193.17 (2173.93 – 2211.26)	1985.54 (1968.06 – 2002.37)	1.74 (1.73 – 1.76)
South-Eastern Asia	330.69 (329.57 – 331.87)	96.91 (96.58 – 97.25)	80.11 (79.83 – 80.39)	13.49 (13.45 – 13.54)		10.12 (10.08 – 10.15)	2964.21 (2952.84 – 2975.82)	2526.14 (2515.98 – 2535.74)	1.88 (1.87 – 1.89)
South-Central Asia	644.17 (642.54 – 645.70)	64.45 (64.29 – 64.60)	64.16 (64.00 – 64.31)	8.41 (8.39 – 8.43)		21.43 (21.37 – 21.49)	2144.39 (2138.18 – 2149.84)	2095.47 (2089.53 – 2100.65)	1.22 (1.22 – 1.22)
Western Asia	105.05 (104.43 – 105.70)	76.80 (76.34 – 77.27)	74.72 (74.29 – 75.19)	15.99 (15.90 – 16.09)		3.12 (3.09 – 3.14)	2277.73 (2262.26 – 2293.09)	2238.57 (2223.62 – 2254.02)	2.09 (2.07 – 2.10)
Eastern Europe	316.83 (315.71 – 317.93)	205.00 (204.28 – 205.72)	87.50 (87.16 – 87.87)	12.90 (12.86 – 12.95)		7.46 (7.43 – 7.49)	4825.32 (4807.91 – 4845.63)	2577.55 (2565.00 – 2591.02)	2.07 (2.06 – 2.08)
Northern Europe	131.43 (130.75 – 132.15)	243.35 (242.10 – 244.68)	85.87 (85.34 – 86.43)	26.12 (25.97 – 26.28)		2.50 (2.49 – 2.52)	4637.98 (4610.12 – 4666.12)	2197.28 (2178.69 – 2217.03)	3.61 (3.59 – 3.64)
Southern Europe	192.19 (191.35 – 193.02)	246.27 (245.20 – 247.33)	76.98 (76.58 – 77.38)	22.47 (22.36 – 22.57)		3.69 (3.67 – 3.71)	4728.02 (4704.37 – 4751.89)	2065.20 (2049.25 – 2080.82)	3.32 (3.30 – 3.34)
Western Europe	254.17 (253.18 – 255.18)	254.05 (253.06 – 255.05)	82.76 (82.36 – 83.15)	24.36 (24.25 – 24.46)		4.88 (4.86 – 4.90)	4878.38 (4856.01 – 4899.00)	2203.10 (2188.36 – 2217.48)	3.61 (3.59 – 3.63)
Australia & New Zealand	27.75 (27.44 – 28.10)	178.12 (176.13 – 180.34)	74.29 (73.32 – 75.31)	27.15 (26.80 – 27.53)		0.56 (0.55 – 0.56)	3563.77 (3518.25 – 3614.53)	1940.26 (1905.35 – 1976.80)	3.60 (3.55 – 3.66)
Melanesia	4.93 (4.80 – 5.07)	87.27 (84.91 – 89.69)	115.86 (112.50 – 119.12)	15.43 (15.01 – 15.83)		0.17 (0.17 – 0.18)	3076.33 (2983.27 – 3170.79)	3636.11 (3535.38 – 3735.23)	2.25 (2.18 – 2.32)
South America	266.17 (265.17 – 267.22)	119.75 (119.30 – 120.22)	81.15 (80.82 – 81.49)	15.20 (15.14 – 15.27)		6.97 (6.94 – 7.00)	3135.92 (3121.73 – 3149.37)	2410.21 (2398.30 – 2421.56)	2.14 (2.13 – 2.15)
Micronesia & Polynesia	0.40 (0.36 – 0.44)	122.59 (110.67 – 134.82)	95.13 (85.68 – 104.77)	29.28 (26.30 – 32.37)		0.01 (0.01 – 0.01)	3205.20 (2866.16 – 3560.58)	2649.50 (2347.68 – 2957.88)	3.80 (3.31 – 4.38)
^Probability in all deaths represents the proportion of cancer-related deaths relative to all-cause mortality. ASR age-standardized rate, CR crude rates, HDI human development index, PGLEs potential gains in life expectancy, UI uncertainty interval, YLLs years of life lost

## Sheet: Table S2
Table S2 Total cancer deaths and premature cancer deaths, by country and sex, 2022
Characteristics	Total cancer deaths				Premature cancer deaths
	Numbers (thousand, 95% UI)	ASR (/105, 95% UI)	Probability in all death^ [% (95% UI)]		Numbers (thousand, 95% UI)	ASR (/105, 95% UI)	Probability in all-ages* [% (95% UI)]	Probability in premature deaths# [% (95% UI)]
Both sexes
Afghanistan	16.92 (16.69 – 17.18)	78.73 (77.56 – 79.96)	5.87 (5.80 – 5.94)		11.64 (11.42 – 11.85)	136.47 (133.80 – 138.91)	68.79 (68.08 – 69.50)	10.51 (10.30 – 10.71)
Albania	4.96 (4.83 – 5.09)	90.53 (87.95 – 93.22)	16.25 (15.81 – 16.72)		2.61 (2.51 – 2.70)	147.01 (141.11 – 152.73)	52.63 (51.22 – 54.03)	32.74 (31.34 – 34.19)
Algeria	35.78 (35.40 – 36.15)	77.66 (76.86 – 78.45)	15.89 (15.72 – 16.05)		21.66 (21.36 – 21.95)	124.80 (123.13 – 126.56)	60.53 (60.03 – 61.05)	31.87 (31.39 – 32.33)
Angola	9.49 (9.30 – 9.69)	53.94 (52.71 – 55.21)	3.67 (3.61 – 3.72)		6.11 (5.96 – 6.27)	92.01 (89.59 – 94.68)	64.35 (63.44 – 65.32)	6.72 (6.54 – 6.92)
Argentina	70.25 (69.73 – 70.73)	102.69 (101.91 – 103.43)	18.23 (18.09 – 18.37)		31.74 (31.37 – 32.07)	153.51 (151.78 – 155.10)	45.18 (44.83 – 45.55)	26.37 (26.03 – 26.70)
Armenia	5.86 (5.72 – 6.01)	116.69 (113.79 – 119.78)	16.73 (16.30 – 17.22)		3.10 (2.99 – 3.22)	172.87 (166.60 – 179.66)	52.86 (51.51 – 54.21)	22.04 (21.21 – 22.94)
Australia	51.88 (51.46 – 52.31)	84.62 (83.86 – 85.39)	28.99 (28.73 – 29.26)		15.87 (15.64 – 16.10)	106.73 (105.16 – 108.25)	30.58 (30.19 – 30.98)	43.68 (42.90 – 44.52)
Austria	22.38 (22.08 – 22.67)	91.32 (89.95 – 92.74)	25.49 (25.10 – 25.87)		7.58 (7.41 – 7.75)	124.32 (121.56 – 127.22)	33.87 (33.26 – 34.50)	43.67 (42.54 – 44.84)
Azerbaijan	11.31 (11.09 – 11.53)	93.16 (91.30 – 94.98)	15.81 (15.48 – 16.11)		7.96 (7.77 – 8.13)	151.18 (147.48 – 154.43)	70.33 (69.54 – 71.17)	24.43 (23.75 – 25.05)
Bahamas	0.55 (0.51 – 0.60)	109.23 (99.80 – 117.89)	20.05 (18.29 – 21.65)		0.30 (0.27 – 0.34)	151.61 (136.46 – 169.25)	54.89 (50.89 – 59.06)	20.72 (18.45 – 23.19)
Bahrain	0.61 (0.56 – 0.66)	58.59 (53.65 – 63.59)	16.05 (14.81 – 17.44)		0.38 (0.34 – 0.42)	62.08 (55.80 – 68.80)	61.78 (58.10 – 65.79)	19.06 (16.99 – 21.25)
Bangladesh	116.60 (115.90 – 117.30)	74.65 (74.18 – 75.10)	12.51 (12.44 – 12.58)		87.66 (87.10 – 88.27)	139.85 (138.95 – 140.81)	75.18 (74.94 – 75.42)	24.92 (24.74 – 25.10)
Barbados	0.74 (0.68 – 0.79)	113.26 (104.63 – 122.25)	21.67 (19.85 – 23.27)		0.32 (0.29 – 0.36)	173.79 (155.88 – 193.21)	43.36 (40.00 – 46.85)	42.21 (36.77 – 48.10)
Belarus	22.64 (22.37 – 22.96)	123.50 (121.91 – 125.24)	15.69 (15.48 – 15.92)		13.23 (13.02 – 13.45)	205.03 (201.49 – 208.57)	58.44 (57.79 – 59.05)	24.38 (23.93 – 24.84)
Belgium	29.01 (28.65 – 29.33)	92.43 (91.22 – 93.66)	25.71 (25.35 – 26.02)		9.30 (9.11 – 9.48)	123.09 (120.68 – 125.62)	32.05 (31.52 – 32.58)	41.43 (40.48 – 42.34)
Belize	0.21 (0.18 – 0.24)	59.87 (52.15 – 68.14)	7.71 (6.69 – 8.77)		0.12 (0.10 – 0.15)	92.29 (76.11 – 108.10)	58.77 (51.79 – 65.38)	9.39 (7.72 – 11.27)
Benin	5.07 (4.92 – 5.20)	71.64 (69.62 – 73.53)	4.22 (4.12 – 4.30)		3.29 (3.17 – 3.40)	114.09 (109.91 – 117.87)	64.83 (63.51 – 66.05)	8.62 (8.31 – 8.93)
Bhutan	0.48 (0.43 – 0.52)	67.16 (60.81 – 73.29)	8.53 (7.76 – 9.27)		0.31 (0.28 – 0.35)	118.96 (106.25 – 132.20)	65.21 (60.89 – 69.51)	17.31 (15.40 – 19.41)
Bolivia (Plurinational State of)	11.02 (10.81 – 11.22)	85.07 (83.31 – 86.77)	6.80 (6.67 – 6.92)		5.15 (5.01 – 5.29)	126.35 (122.68 – 129.71)	46.78 (45.81 – 47.69)	9.35 (9.07 – 9.60)
Bosnia and Herzegovina	8.59 (8.39 – 8.77)	116.08 (113.37 – 118.69)	16.35 (15.97 – 16.72)		4.50 (4.38 – 4.64)	187.09 (181.59 – 192.62)	52.40 (51.34 – 53.41)	30.72 (29.75 – 31.77)
Botswana	1.28 (1.21 – 1.35)	66.13 (62.58 – 70.21)	6.96 (6.61 – 7.32)		0.88 (0.83 – 0.94)	111.79 (104.48 – 119.85)	69.15 (66.58 – 71.58)	9.88 (9.20 – 10.60)
Brazil	278.84 (277.81 – 279.79)	91.25 (90.93 – 91.60)	14.27 (14.21 – 14.32)		141.47 (140.73 – 142.27)	132.87 (132.18 – 133.61)	50.73 (50.56 – 50.93)	18.91 (18.80 – 19.03)
Brunei Darussalam	0.46 (0.42 – 0.51)	104.58 (94.95 – 114.31)	18.41 (16.70 – 20.17)		0.27 (0.24 – 0.31)	133.40 (117.79 – 150.06)	58.84 (54.37 – 63.37)	21.46 (18.74 – 24.38)
Bulgaria	18.79 (18.54 – 19.08)	114.19 (112.35 – 116.09)	12.39 (12.20 – 12.59)		8.73 (8.56 – 8.92)	190.08 (186.14 – 194.30)	46.47 (45.75 – 47.20)	20.22 (19.76 – 20.65)
Burkina Faso	8.97 (8.78 – 9.16)	80.91 (79.07 – 82.81)	4.72 (4.64 – 4.80)		6.23 (6.07 – 6.38)	135.90 (132.31 – 139.34)	69.42 (68.46 – 70.40)	10.14 (9.88 – 10.41)
Burundi	5.76 (5.61 – 5.91)	98.66 (96.05 – 101.22)	6.15 (6.02 – 6.28)		3.94 (3.81 – 4.06)	159.92 (154.93 – 164.84)	68.32 (67.10 – 69.45)	11.79 (11.43 – 12.15)
Cabo Verde	0.29 (0.25 – 0.32)	58.34 (51.36 – 65.88)	9.66 (8.50 – 10.84)		0.17 (0.15 – 0.20)	84.07 (72.11 – 96.77)	60.35 (54.78 – 66.37)	13.15 (11.30 – 15.36)
Cambodia	13.80 (13.56 – 14.02)	99.27 (97.59 – 100.90)	12.82 (12.60 – 13.03)		9.16 (8.97 – 9.34)	156.93 (153.57 – 160.11)	66.35 (65.59 – 67.12)	19.02 (18.60 – 19.44)
Cameroon	12.80 (12.57 – 13.03)	87.33 (85.69 – 89.05)	5.70 (5.62 – 5.78)		9.11 (8.92 – 9.32)	148.97 (145.82 – 152.36)	71.18 (70.39 – 71.93)	9.90 (9.68 – 10.14)
Canada	100.47 (99.86 – 101.11)	96.37 (95.73 – 97.08)	33.46 (33.21 – 33.67)		28.88 (28.54 – 29.22)	114.42 (113.08 – 115.79)	28.74 (28.46 – 29.03)	41.50 (40.91 – 42.08)
Central African Republic	2.02 (1.94 – 2.12)	79.87 (76.32 – 83.67)	3.64 (3.52 – 3.77)		1.35 (1.28 – 1.42)	131.44 (124.32 – 138.52)	66.83 (64.61 – 68.82)	6.14 (5.82 – 6.48)
Chad	8.02 (7.83 – 8.20)	95.68 (93.38 – 97.94)	3.77 (3.70 – 3.83)		5.94 (5.78 – 6.09)	179.35 (174.30 – 184.21)	74.08 (73.10 – 75.04)	9.80 (9.52 – 10.05)
Chile	31.44 (31.09 – 31.76)	90.13 (89.00 – 91.07)	22.48 (22.22 – 22.75)		12.33 (12.10 – 12.53)	116.09 (113.90 – 118.05)	39.21 (38.66 – 39.72)	27.88 (27.32 – 28.40)
China	2574.18 (2571.12 – 2577.36)	96.47 (96.35 – 96.60)	22.45 (22.42 – 22.48)		1248.95 (1246.61 – 1251.44)	138.84 (138.58 – 139.12)	48.52 (48.46 – 48.58)	34.70 (34.63 – 34.78)
Colombia	56.72 (56.28 – 57.18)	81.36 (80.72 – 82.08)	13.12 (13.01 – 13.24)		26.66 (26.35 – 26.98)	111.45 (110.16 – 112.79)	47.00 (46.59 – 47.41)	16.90 (16.68 – 17.11)
Comoros	0.42 (0.38 – 0.46)	75.34 (67.59 – 83.05)	6.15 (5.66 – 6.66)		0.30 (0.27 – 0.34)	130.23 (114.94 – 146.18)	72.25 (68.10 – 76.28)	10.95 (9.64 – 12.40)
Congo	1.73 (1.65 – 1.82)	52.89 (50.23 – 55.56)	4.06 (3.90 – 4.23)		1.24 (1.17 – 1.31)	85.99 (80.95 – 91.11)	71.48 (69.26 – 73.71)	6.17 (5.80 – 6.56)
Costa Rica	6.07 (5.92 – 6.23)	75.33 (73.35 – 77.28)	15.15 (14.73 – 15.54)		2.61 (2.51 – 2.70)	99.05 (95.33 – 102.59)	42.90 (41.75 – 44.17)	21.45 (20.55 – 22.33)
Côte d'Ivoire	14.14 (13.91 – 14.38)	93.56 (91.83 – 95.11)	5.58 (5.50 – 5.66)		9.74 (9.56 – 9.94)	154.78 (151.83 – 157.86)	68.90 (68.12 – 69.59)	8.91 (8.73 – 9.09)
Croatia	13.85 (13.62 – 14.09)	125.73 (123.31 – 128.03)	25.61 (25.14 – 26.10)		5.31 (5.15 – 5.45)	182.08 (176.43 – 187.04)	38.31 (37.41 – 39.15)	44.87 (43.24 – 46.25)
Cuba	27.72 (27.39 – 28.04)	110.20 (108.84 – 111.64)	23.57 (23.26 – 23.86)		11.77 (11.56 – 11.99)	156.91 (154.00 – 159.78)	42.46 (41.86 – 43.01)	32.10 (31.43 – 32.74)
Cyprus	2.84 (2.73 – 2.95)	111.53 (106.68 – 116.15)	32.88 (31.52 – 34.36)		1.00 (0.94 – 1.07)	143.17 (133.84 – 152.31)	35.32 (33.65 – 37.12)	48.72 (45.19 – 52.46)
Czechia	28.07 (27.73 – 28.37)	103.76 (102.41 – 105.06)	20.53 (20.27 – 20.79)		10.45 (10.25 – 10.65)	149.14 (146.28 – 152.10)	37.22 (36.66 – 37.78)	32.58 (31.89 – 33.29)
Dem. People's Republic of Korea	42.79 (42.39 – 43.16)	113.87 (112.77 – 114.92)	19.63 (19.44 – 19.82)		26.73 (26.41 – 27.06)	187.09 (184.85 – 189.44)	62.48 (62.00 – 62.92)	31.53 (31.11 – 31.96)
Democratic Republic of the Congo	37.58 (37.15 – 37.95)	76.18 (75.31 – 76.97)	4.26 (4.22 – 4.29)		22.91 (22.60 – 23.22)	116.51 (114.88 – 118.12)	60.98 (60.53 – 61.50)	8.35 (8.23 – 8.46)
Denmark	17.20 (16.95 – 17.46)	106.48 (104.68 – 108.34)	30.80 (30.31 – 31.33)		5.11 (4.97 – 5.25)	139.53 (135.75 – 143.50)	29.68 (29.00 – 30.40)	46.34 (44.89 – 47.92)
Djibouti	0.57 (0.53 – 0.62)	66.73 (61.12 – 72.02)	5.91 (5.50 – 6.34)		0.41 (0.37 – 0.45)	117.55 (106.11 – 128.69)	71.85 (68.19 – 75.70)	9.59 (8.69 – 10.56)
Dominican Republic	11.74 (11.53 – 11.94)	92.01 (90.35 – 93.65)	16.29 (16.00 – 16.58)		5.89 (5.75 – 6.03)	132.78 (129.48 – 136.02)	50.15 (49.21 – 51.00)	21.21 (20.60 – 21.83)
Ecuador	16.16 (15.94 – 16.41)	75.96 (74.88 – 77.15)	17.29 (17.05 – 17.59)		6.85 (6.70 – 7.00)	96.19 (93.96 – 98.33)	42.41 (41.70 – 43.20)	21.61 (21.07 – 22.16)
Egypt	95.28 (94.63 – 95.91)	107.68 (106.93 – 108.42)	12.49 (12.41 – 12.58)		59.92 (59.44 – 60.45)	170.13 (168.71 – 171.64)	62.90 (62.57 – 63.21)	18.07 (17.91 – 18.24)
El Salvador	5.29 (5.14 – 5.43)	64.73 (62.90 – 66.48)	9.05 (8.79 – 9.29)		2.30 (2.21 – 2.40)	90.67 (86.84 – 94.34)	43.52 (42.17 – 44.88)	10.43 (9.97 – 10.85)
Equatorial Guinea	0.59 (0.54 – 0.63)	72.10 (65.33 – 78.54)	5.23 (4.88 – 5.54)		0.48 (0.43 – 0.52)	143.65 (129.62 – 157.13)	80.81 (77.51 – 83.84)	10.49 (9.49 – 11.44)
Eritrea	1.72 (1.65 – 1.81)	72.52 (69.14 – 75.88)	6.67 (6.41 – 6.95)		1.06 (1.00 – 1.13)	122.76 (115.55 – 130.00)	61.66 (59.32 – 63.98)	12.20 (11.45 – 12.97)
Estonia	4.09 (3.96 – 4.21)	114.44 (110.26 – 118.63)	25.65 (24.74 – 26.58)		1.40 (1.33 – 1.48)	158.76 (150.35 – 168.39)	34.21 (32.69 – 35.78)	33.00 (30.98 – 35.12)
Eswatini	0.70 (0.65 – 0.75)	88.82 (81.82 – 96.35)	5.04 (4.68 – 5.41)		0.49 (0.45 – 0.53)	160.84 (145.89 – 177.05)	70.01 (66.37 – 73.30)	6.89 (6.21 – 7.52)
Ethiopia	54.70 (54.25 – 55.14)	74.45 (73.83 – 75.09)	6.60 (6.55 – 6.64)		37.55 (37.15 – 37.91)	135.26 (133.83 – 136.66)	68.64 (68.25 – 68.99)	13.24 (13.10 – 13.37)
Fiji	0.87 (0.80 – 0.92)	98.48 (91.47 – 105.26)	10.99 (10.20 – 11.74)		0.61 (0.56 – 0.65)	159.50 (146.98 – 171.18)	70.06 (67.15 – 72.87)	14.03 (12.86 – 15.15)
Finland	13.45 (13.21 – 13.67)	79.81 (78.25 – 81.47)	23.59 (23.14 – 24.06)		3.85 (3.73 – 3.97)	103.77 (100.27 – 107.00)	28.61 (27.82 – 29.34)	37.10 (35.74 – 38.43)
France	190.61 (189.73 – 191.46)	106.67 (106.09 – 107.18)	31.10 (30.94 – 31.26)		62.09 (61.61 – 62.56)	152.08 (150.86 – 153.22)	32.58 (32.36 – 32.78)	50.35 (49.84 – 50.83)
French Guiana	0.23 (0.20 – 0.26)	82.55 (70.72 – 93.36)	18.45 (16.00 – 21.10)		0.13 (0.11 – 0.15)	112.62 (92.65 – 134.21)	55.79 (48.55 – 61.88)	24.72 (20.17 – 30.18)
French Polynesia	0.48 (0.44 – 0.52)	122.26 (111.55 – 133.41)	25.34 (22.97 – 27.98)		0.29 (0.25 – 0.32)	190.90 (168.62 – 212.05)	59.25 (54.80 – 63.31)	40.12 (34.53 – 45.63)
Gabon	1.09 (1.03 – 1.17)	69.47 (64.84 – 73.96)	6.67 (6.30 – 7.05)		0.83 (0.77 – 0.89)	126.90 (118.11 – 137.02)	75.50 (72.75 – 78.04)	10.88 (10.13 – 11.74)
Gambia	0.90 (0.84 – 0.95)	62.69 (58.08 – 67.45)	5.00 (4.72 – 5.25)		0.60 (0.56 – 0.65)	106.17 (97.21 – 114.95)	67.19 (63.99 – 70.28)	9.18 (8.47 – 9.92)
Georgia	8.46 (8.27 – 8.65)	111.69 (109.06 – 114.41)	12.87 (12.56 – 13.15)		4.37 (4.24 – 4.50)	178.73 (173.19 – 184.43)	51.63 (50.52 – 52.71)	20.24 (19.54 – 20.90)
Germany	253.17 (252.19 – 254.13)	99.69 (99.21 – 100.13)	24.25 (24.15 – 24.36)		80.80 (80.21 – 81.35)	135.32 (134.30 – 136.25)	31.92 (31.74 – 32.09)	38.01 (37.70 – 38.31)
Ghana	17.94 (17.68 – 18.20)	82.59 (81.25 – 83.93)	7.49 (7.39 – 7.58)		12.80 (12.57 – 13.01)	136.82 (134.35 – 139.23)	71.32 (70.66 – 71.98)	12.30 (12.07 – 12.53)
Greece	32.39 (32.03 – 32.72)	100.59 (99.23 – 101.88)	22.83 (22.57 – 23.12)		9.44 (9.24 – 9.63)	134.89 (132.08 – 137.57)	29.13 (28.62 – 29.66)	38.58 (37.68 – 39.49)
Guadeloupe	0.95 (0.89 – 1.01)	93.04 (86.26 – 100.03)	22.84 (21.25 – 24.45)		0.39 (0.35 – 0.42)	144.49 (129.58 – 159.53)	40.44 (37.33 – 43.65)	35.79 (31.71 – 40.26)
Guam	0.27 (0.23 – 0.30)	101.12 (88.65 – 113.59)	24.78 (21.59 – 28.21)		0.13 (0.11 – 0.15)	149.82 (127.23 – 176.11)	49.06 (43.06 – 54.72)	26.93 (22.39 – 32.56)
Guatemala	10.37 (10.18 – 10.56)	71.14 (69.78 – 72.51)	7.83 (7.69 – 7.97)		5.20 (5.06 – 5.34)	102.68 (99.76 – 105.53)	50.11 (49.20 – 51.03)	9.20 (8.93 – 9.46)
Guinea	6.36 (6.21 – 6.53)	87.53 (85.21 – 89.85)	4.92 (4.83 – 5.02)		4.62 (4.49 – 4.75)	153.34 (148.73 – 157.98)	72.64 (71.53 – 73.72)	11.84 (11.47 – 12.20)
Guinea-Bissau	0.85 (0.79 – 0.91)	76.46 (70.89 – 82.40)	4.77 (4.51 – 5.04)		0.62 (0.57 – 0.67)	134.21 (123.20 – 145.40)	73.03 (70.11 – 75.90)	8.60 (7.89 – 9.30)
Guyana	0.61 (0.57 – 0.66)	70.19 (65.12 – 75.82)	6.87 (6.35 – 7.40)		0.35 (0.31 – 0.39)	106.40 (95.52 – 118.05)	57.03 (53.02 – 61.07)	7.85 (6.99 – 8.77)
Haiti	9.01 (8.83 – 9.21)	92.22 (90.26 – 94.07)	8.03 (7.88 – 8.18)		3.97 (3.85 – 4.09)	107.94 (104.65 – 111.14)	44.05 (43.09 – 45.05)	9.19 (8.90 – 9.48)
Honduras	7.01 (6.85 – 7.18)	83.25 (81.27 – 85.25)	9.97 (9.74 – 10.20)		3.97 (3.85 – 4.10)	126.63 (122.66 – 130.69)	56.64 (55.42 – 57.82)	14.63 (14.17 – 15.12)
Hungary	32.48 (32.12 – 32.83)	143.72 (141.91 – 145.47)	21.35 (21.08 – 21.59)		14.88 (14.63 – 15.12)	230.64 (226.58 – 234.42)	45.82 (45.26 – 46.33)	31.85 (31.26 – 32.40)
Iceland	0.67 (0.62 – 0.72)	83.20 (76.24 – 90.48)	26.38 (24.13 – 28.69)		0.20 (0.18 – 0.23)	97.56 (83.84 – 110.79)	30.49 (26.91 – 33.94)	41.31 (35.08 – 48.73)
India	916.83 (914.95 – 918.91)	64.35 (64.22 – 64.50)	7.11 (7.09 – 7.12)		647.28 (645.68 – 648.97)	113.80 (113.52 – 114.11)	70.60 (70.50 – 70.70)	10.56 (10.53 – 10.59)
Indonesia	242.99 (242.01 – 244.03)	82.53 (82.20 – 82.88)	9.14 (9.11 – 9.18)		164.88 (164.04 – 165.67)	133.93 (133.25 – 134.55)	67.86 (67.68 – 68.05)	12.82 (12.75 – 12.88)
Iran (Islamic Republic of)	87.25 (86.63 – 87.84)	96.53 (95.87 – 97.21)	16.75 (16.62 – 16.86)		45.85 (45.42 – 46.26)	122.78 (121.67 – 123.95)	52.55 (52.21 – 52.89)	22.26 (22.04 – 22.48)
Iraq	21.54 (21.27 – 21.81)	84.39 (83.25 – 85.55)	11.18 (11.05 – 11.31)		14.02 (13.80 – 14.22)	133.47 (131.27 – 135.69)	65.08 (64.42 – 65.70)	17.86 (17.56 – 18.18)
Ireland	10.44 (10.25 – 10.65)	98.69 (96.60 – 100.71)	31.91 (31.25 – 32.60)		3.46 (3.35 – 3.58)	122.13 (118.16 – 126.23)	33.14 (32.28 – 34.03)	49.64 (47.70 – 51.72)
Israel	12.86 (12.64 – 13.07)	83.20 (81.66 – 84.76)	25.24 (24.78 – 25.74)		4.20 (4.08 – 4.33)	106.87 (103.76 – 110.17)	32.66 (31.90 – 33.45)	38.03 (36.62 – 39.39)
Italy	193.71 (192.87 – 194.56)	94.17 (93.65 – 94.67)	29.75 (29.61 – 29.90)		49.93 (49.49 – 50.35)	118.06 (117.01 – 119.09)	25.78 (25.58 – 25.97)	54.06 (53.47 – 54.64)
Jamaica	4.63 (4.50 – 4.78)	116.58 (113.16 – 120.30)	13.55 (13.16 – 13.99)		2.33 (2.23 – 2.43)	171.70 (164.31 – 178.90)	50.26 (48.90 – 51.72)	18.86 (18.01 – 19.77)
Japan	426.28 (425.04 – 427.50)	78.63 (78.30 – 78.95)	28.59 (28.50 – 28.69)		78.05 (77.48 – 78.60)	94.42 (93.73 – 95.10)	18.31 (18.20 – 18.43)	42.61 (42.26 – 42.98)
Jordan	6.46 (6.31 – 6.63)	84.27 (82.19 – 86.37)	14.57 (14.22 – 14.93)		4.45 (4.32 – 4.58)	140.84 (136.84 – 145.29)	68.83 (67.68 – 69.93)	25.41 (24.59 – 26.26)
Kazakhstan	20.69 (20.40 – 20.96)	92.08 (90.82 – 93.31)	9.82 (9.68 – 9.97)		14.20 (13.96 – 14.43)	158.73 (156.08 – 161.22)	68.66 (68.05 – 69.31)	14.84 (14.57 – 15.11)
Kenya	29.32 (28.98 – 29.63)	104.04 (102.75 – 105.22)	6.99 (6.92 – 7.06)		20.56 (20.27 – 20.82)	164.13 (161.78 – 166.35)	70.11 (69.58 – 70.69)	8.48 (8.36 – 8.60)
Kuwait	1.97 (1.88 – 2.06)	60.15 (56.64 – 63.75)	21.24 (20.26 – 22.25)		1.46 (1.38 – 1.54)	72.31 (68.28 – 76.26)	73.98 (71.93 – 76.05)	25.73 (24.24 – 27.26)
Kyrgyzstan	4.67 (4.54 – 4.80)	82.83 (80.41 – 85.18)	10.36 (10.06 – 10.65)		3.24 (3.13 – 3.35)	130.92 (126.54 – 135.44)	69.29 (67.97 – 70.68)	13.80 (13.32 – 14.31)
Lao People's Democratic Republic	6.22 (6.05 – 6.37)	109.88 (106.99 – 112.54)	13.35 (13.04 – 13.66)		4.44 (4.30 – 4.57)	187.55 (181.67 – 193.10)	71.38 (70.25 – 72.55)	22.55 (21.79 – 23.28)
Latvia	5.87 (5.72 – 6.02)	122.93 (119.24 – 126.40)	20.45 (19.88 – 21.01)		2.37 (2.28 – 2.48)	186.01 (178.73 – 194.09)	40.41 (39.17 – 41.67)	28.48 (27.17 – 29.83)
Lebanon	7.31 (7.13 – 7.48)	92.27 (90.06 – 94.43)	13.92 (13.59 – 14.27)		4.36 (4.24 – 4.48)	146.89 (142.74 – 151.14)	59.66 (58.56 – 60.78)	23.82 (23.05 – 24.66)
Lesotho	1.41 (1.34 – 1.48)	81.98 (77.54 – 86.36)	4.28 (4.09 – 4.49)		0.87 (0.82 – 0.93)	128.31 (120.07 – 136.50)	61.80 (59.38 – 64.29)	4.96 (4.65 – 5.30)
Liberia	2.73 (2.63 – 2.84)	83.97 (80.81 – 87.61)	5.88 (5.70 – 6.07)		1.95 (1.87 – 2.05)	144.96 (139.03 – 151.88)	71.58 (69.85 – 73.30)	10.72 (10.24 – 11.23)
Libya	5.32 (5.17 – 5.46)	91.09 (88.49 – 93.50)	12.97 (12.61 – 13.35)		2.94 (2.83 – 3.05)	115.40 (110.78 – 119.79)	55.30 (53.96 – 56.60)	14.45 (13.86 – 15.05)
Lithuania	8.35 (8.16 – 8.53)	124.99 (121.79 – 128.15)	16.74 (16.34 – 17.15)		3.70 (3.59 – 3.83)	197.88 (191.43 – 204.53)	44.32 (43.28 – 45.39)	25.98 (25.07 – 26.94)
Luxembourg	1.09 (1.03 – 1.16)	77.25 (72.18 – 81.98)	23.99 (22.53 – 25.50)		0.38 (0.34 – 0.42)	98.04 (87.88 – 106.91)	34.95 (32.14 – 37.76)	34.22 (30.51 – 38.43)
Madagascar	14.27 (14.04 – 14.51)	83.61 (82.27 – 85.07)	7.21 (7.11 – 7.32)		9.17 (8.98 – 9.37)	128.43 (125.79 – 131.26)	64.26 (63.49 – 65.03)	12.14 (11.88 – 12.41)
Malawi	13.98 (13.76 – 14.23)	117.87 (115.85 – 120.02)	10.20 (10.06 – 10.37)		9.72 (9.54 – 9.91)	216.40 (211.94 – 220.99)	69.50 (68.74 – 70.28)	14.60 (14.31 – 14.91)
Malaysia	31.63 (31.30 – 31.96)	86.26 (85.37 – 87.16)	16.81 (16.62 – 17.00)		17.89 (17.63 – 18.12)	126.21 (124.46 – 127.94)	56.55 (56.03 – 57.09)	22.06 (21.72 – 22.40)
Maldives	0.24 (0.21 – 0.27)	58.83 (51.39 – 66.83)	17.93 (15.63 – 20.36)		0.16 (0.14 – 0.19)	94.95 (80.35 – 110.33)	66.80 (60.70 – 72.65)	37.31 (30.59 – 44.36)
Mali	10.68 (10.46 – 10.88)	102.43 (100.26 – 104.54)	5.60 (5.51 – 5.68)		7.41 (7.22 – 7.58)	177.91 (173.26 – 182.07)	69.40 (68.54 – 70.27)	13.39 (13.05 – 13.71)
Malta	1.04 (0.98 – 1.10)	81.57 (76.17 – 87.25)	28.10 (26.21 – 30.07)		0.32 (0.29 – 0.36)	110.07 (98.38 – 122.16)	31.18 (28.71 – 33.89)	46.91 (41.28 – 53.60)
Martinique	0.89 (0.82 – 0.95)	79.31 (73.19 – 86.45)	25.05 (23.10 – 26.91)		0.31 (0.27 – 0.35)	113.64 (99.88 – 128.02)	34.99 (31.81 – 37.91)	42.37 (36.93 – 48.54)
Mauritania	2.23 (2.14 – 2.33)	74.75 (71.64 – 77.93)	6.29 (6.09 – 6.52)		1.61 (1.53 – 1.69)	128.91 (122.26 – 135.51)	71.93 (70.00 – 73.80)	12.32 (11.71 – 12.95)
Mauritius	1.47 (1.40 – 1.54)	66.57 (62.99 – 70.10)	11.31 (10.72 – 11.91)		0.78 (0.73 – 0.83)	101.10 (93.59 – 108.06)	53.17 (50.50 – 55.76)	14.62 (13.48 – 15.71)
Mexico	96.21 (95.62 – 96.84)	63.51 (63.12 – 63.93)	11.02 (10.95 – 11.09)		50.63 (50.20 – 51.11)	91.80 (90.99 – 92.67)	52.62 (52.30 – 52.94)	14.38 (14.25 – 14.52)
Mongolia	4.93 (4.79 – 5.07)	181.52 (176.50 – 186.69)	26.52 (25.71 – 27.29)		3.23 (3.11 – 3.34)	264.54 (255.22 – 274.73)	65.49 (64.23 – 66.79)	29.08 (28.00 – 30.23)
Montenegro	1.54 (1.46 – 1.61)	121.38 (114.97 – 127.35)	21.56 (20.32 – 22.67)		0.74 (0.68 – 0.79)	184.31 (170.88 – 197.80)	47.95 (45.25 – 50.30)	32.89 (30.17 – 35.52)
Morocco	36.95 (36.54 – 37.32)	85.94 (84.98 – 86.84)	15.41 (15.23 – 15.57)		22.81 (22.50 – 23.10)	134.87 (133.09 – 136.56)	61.73 (61.26 – 62.22)	24.99 (24.61 – 25.34)
Mozambique	19.02 (18.74 – 19.29)	96.33 (94.81 – 97.92)	6.48 (6.41 – 6.56)		11.97 (11.75 – 12.17)	161.86 (158.99 – 164.92)	62.91 (62.19 – 63.58)	10.98 (10.76 – 11.18)
Myanmar	54.84 (54.38 – 55.30)	97.06 (96.24 – 97.87)	11.41 (11.32 – 11.50)		38.30 (37.93 – 38.70)	160.51 (158.95 – 162.17)	69.83 (69.45 – 70.21)	16.94 (16.77 – 17.13)
Namibia	1.94 (1.86 – 2.03)	112.96 (107.90 – 117.95)	6.68 (6.40 – 6.95)		1.28 (1.21 – 1.35)	180.20 (169.62 – 190.22)	65.82 (63.74 – 67.80)	7.91 (7.45 – 8.37)
Nepal	14.70 (14.47 – 14.94)	55.29 (54.45 – 56.17)	7.12 (7.01 – 7.23)		9.42 (9.23 – 9.61)	91.61 (89.78 – 93.50)	64.06 (63.26 – 64.80)	11.46 (11.22 – 11.71)
Netherlands	49.79 (49.31 – 50.24)	103.22 (102.09 – 104.22)	30.81 (30.48 – 31.11)		15.52 (15.26 – 15.75)	133.22 (130.96 – 135.31)	31.17 (30.78 – 31.59)	50.75 (49.68 – 51.75)
New Caledonia	0.47 (0.42 – 0.51)	113.16 (102.45 – 123.75)	34.22 (30.74 – 37.76)		0.26 (0.23 – 0.29)	177.69 (155.49 – 198.99)	55.89 (51.43 – 60.04)	46.69 (40.45 – 53.71)
New Zealand	11.30 (11.09 – 11.50)	100.23 (98.08 – 102.24)	33.60 (32.88 – 34.31)		3.76 (3.64 – 3.88)	130.31 (126.12 – 134.24)	33.28 (32.48 – 34.15)	48.85 (46.93 – 50.86)
Nicaragua	4.82 (4.68 – 4.97)	76.77 (74.53 – 79.05)	12.87 (12.48 – 13.25)		2.65 (2.54 – 2.75)	110.38 (105.83 – 114.78)	54.98 (53.52 – 56.39)	17.62 (16.84 – 18.33)
Niger	8.81 (8.63 – 8.99)	66.14 (64.60 – 67.61)	4.30 (4.24 – 4.37)		5.97 (5.82 – 6.12)	119.05 (115.87 – 122.10)	67.78 (66.76 – 68.72)	10.34 (10.06 – 10.60)
Nigeria	79.54 (79.01 – 80.07)	74.64 (74.09 – 75.19)	3.04 (3.03 – 3.06)		53.37 (52.91 – 53.80)	112.81 (111.82 – 113.72)	67.10 (66.79 – 67.44)	6.61 (6.55 – 6.66)
North Macedonia	4.36 (4.24 – 4.48)	112.49 (109.25 – 115.53)	14.57 (14.15 – 14.99)		2.46 (2.36 – 2.54)	184.65 (177.86 – 191.21)	56.26 (54.81 – 57.71)	27.62 (26.53 – 28.86)
Norway	13.39 (13.17 – 13.62)	91.81 (90.04 – 93.52)	31.84 (31.26 – 32.46)		3.39 (3.27 – 3.51)	101.31 (97.72 – 104.83)	25.28 (24.52 – 26.06)	44.44 (42.58 – 46.35)
Oman	2.26 (2.17 – 2.36)	66.29 (63.40 – 69.34)	11.93 (11.45 – 12.46)		1.73 (1.65 – 1.82)	111.10 (104.92 – 117.37)	76.56 (74.85 – 78.32)	19.73 (18.71 – 20.83)
Pakistan	118.63 (117.94 – 119.28)	69.80 (69.40 – 70.21)	6.92 (6.88 – 6.95)		83.79 (83.20 – 84.38)	124.47 (123.54 – 125.37)	70.63 (70.39 – 70.88)	13.77 (13.67 – 13.88)
Panama	3.77 (3.66 – 3.90)	65.71 (63.73 – 68.04)	13.66 (13.26 – 14.16)		1.69 (1.61 – 1.77)	90.15 (85.95 – 94.42)	44.88 (43.34 – 46.42)	17.56 (16.68 – 18.46)
Papua New Guinea	7.20 (7.04 – 7.36)	119.83 (116.56 – 122.88)	11.39 (11.16 – 11.63)		5.01 (4.86 – 5.14)	181.34 (176.17 – 186.23)	69.56 (68.38 – 70.62)	16.56 (16.06 – 17.03)
Paraguay	6.58 (6.41 – 6.74)	89.87 (87.63 – 92.18)	11.22 (10.94 – 11.51)		3.28 (3.17 – 3.40)	128.48 (123.95 – 133.04)	49.89 (48.72 – 51.14)	14.02 (13.51 – 14.54)
Peru	35.93 (35.56 – 36.28)	82.37 (81.46 – 83.20)	12.69 (12.56 – 12.81)		16.00 (15.75 – 16.23)	108.41 (106.68 – 110.04)	44.53 (44.03 – 45.04)	14.96 (14.72 – 15.21)
Philippines	113.37 (112.69 – 114.02)	112.89 (112.21 – 113.57)	16.50 (16.40 – 16.60)		69.09 (68.59 – 69.61)	172.23 (170.95 – 173.54)	60.94 (60.68 – 61.22)	25.60 (25.39 – 25.81)
Poland	119.99 (119.33 – 120.64)	133.08 (132.24 – 133.93)	23.78 (23.64 – 23.92)		51.09 (50.65 – 51.54)	199.24 (197.51 – 201.07)	42.58 (42.32 – 42.87)	35.59 (35.24 – 35.96)
Portugal	33.76 (33.42 – 34.11)	108.95 (107.63 – 110.24)	29.16 (28.80 – 29.50)		10.59 (10.40 – 10.78)	152.98 (150.17 – 155.80)	31.36 (30.89 – 31.83)	50.75 (49.59 – 51.88)
Puerto Rico	5.80 (5.65 – 5.94)	74.98 (72.76 – 77.19)	18.64 (18.13 – 19.15)		2.07 (1.98 – 2.16)	110.37 (105.23 – 115.30)	35.77 (34.49 – 37.07)	23.82 (22.54 – 24.95)
Qatar	0.78 (0.73 – 0.84)	46.17 (42.04 – 50.32)	21.64 (20.01 – 23.21)		0.63 (0.58 – 0.68)	65.98 (60.45 – 72.00)	80.56 (78.02 – 83.34)	28.50 (25.95 – 30.93)
Republic of Korea	97.62 (96.97 – 98.26)	77.01 (76.45 – 77.56)	29.22 (29.02 – 29.44)		35.21 (34.87 – 35.59)	93.89 (92.94 – 94.92)	36.07 (35.78 – 36.38)	39.66 (39.21 – 40.17)
Republic of Moldova	8.15 (7.98 – 8.33)	122.79 (120.10 – 125.59)	12.14 (11.87 – 12.42)		5.32 (5.18 – 5.46)	210.22 (204.43 – 215.73)	65.29 (64.24 – 66.31)	17.17 (16.66 – 17.64)
Réunion	1.58 (1.50 – 1.66)	95.20 (90.05 – 100.37)	29.94 (28.34 – 31.62)		0.73 (0.67 – 0.78)	137.43 (126.82 – 148.53)	46.01 (43.40 – 48.43)	44.02 (40.29 – 47.86)
Romania	56.22 (55.78 – 56.73)	132.54 (131.36 – 133.87)	16.97 (16.83 – 17.13)		27.85 (27.52 – 28.18)	220.88 (218.30 – 223.59)	49.53 (49.16 – 49.95)	29.30 (28.91 – 29.73)
Russian Federation	311.73 (310.59 – 312.76)	110.49 (110.07 – 110.90)	12.57 (12.52 – 12.61)		173.62 (172.81 – 174.50)	182.38 (181.43 – 183.28)	55.70 (55.51 – 55.88)	17.09 (17.01 – 17.19)
Rwanda	4.89 (4.76 – 5.03)	59.44 (57.73 – 61.19)	6.05 (5.91 – 6.20)		3.43 (3.31 – 3.54)	99.59 (96.03 – 102.87)	70.10 (68.71 – 71.39)	9.40 (9.08 – 9.72)
Saint Lucia	0.22 (0.19 – 0.26)	76.10 (66.09 – 86.91)	9.63 (8.36 – 11.04)		0.10 (0.09 – 0.12)	107.80 (87.93 – 129.46)	46.64 (40.16 – 53.01)	13.21 (10.64 – 16.04)
Samoa	0.21 (0.18 – 0.24)	126.26 (109.03 – 144.50)	18.55 (16.09 – 21.17)		0.13 (0.11 – 0.16)	202.59 (168.85 – 238.60)	64.42 (57.92 – 71.18)	28.21 (23.13 – 33.99)
Sao Tome and Principe	0.09 (0.07 – 0.11)	67.95 (54.79 – 84.22)	7.56 (6.15 – 9.16)		0.08 (0.06 – 0.10)	139.15 (108.01 – 174.81)	84.44 (76.10 – 91.16)	12.85 (9.92 – 16.13)
Saudi Arabia	13.40 (13.16 – 13.62)	46.19 (45.31 – 47.05)	12.03 (11.80 – 12.24)		9.87 (9.66 – 10.07)	71.17 (69.52 – 72.69)	73.65 (72.89 – 74.35)	16.27 (15.89 – 16.64)
Senegal	8.13 (7.95 – 8.30)	81.62 (79.77 – 83.30)	8.28 (8.13 – 8.42)		5.69 (5.55 – 5.83)	140.48 (136.87 – 143.97)	69.93 (68.89 – 70.88)	15.64 (15.18 – 16.08)
Serbia	23.88 (23.56 – 24.17)	128.40 (126.66 – 130.22)	15.83 (15.60 – 16.02)		12.13 (11.91 – 12.34)	216.53 (212.53 – 220.69)	50.79 (50.14 – 51.45)	31.19 (30.61 – 31.87)
Sierra Leone	1.33 (1.26 – 1.41)	25.51 (24.15 – 27.05)	1.85 (1.77 – 1.92)		0.99 (0.93 – 1.05)	48.31 (45.32 – 51.57)	73.84 (71.36 – 76.33)	4.24 (3.98 – 4.52)
Singapore	13.28 (13.05 – 13.50)	110.78 (108.78 – 112.64)	43.67 (42.84 – 44.56)		6.38 (6.23 – 6.53)	141.99 (138.35 – 145.41)	48.08 (47.25 – 48.96)	56.94 (55.20 – 58.78)
Slovakia	15.17 (14.90 – 15.41)	125.70 (123.43 – 127.81)	21.13 (20.74 – 21.50)		6.58 (6.43 – 6.75)	179.14 (174.68 – 183.81)	43.40 (42.64 – 44.27)	28.59 (27.78 – 29.36)
Slovenia	6.90 (6.74 – 7.05)	116.70 (113.61 – 119.65)	32.11 (31.23 – 32.96)		2.38 (2.29 – 2.48)	158.80 (152.73 – 165.52)	34.55 (33.49 – 35.69)	51.37 (49.09 – 53.95)
Solomon Islands	0.37 (0.33 – 0.40)	74.62 (66.84 – 82.15)	9.73 (8.82 – 10.71)		0.26 (0.23 – 0.29)	136.30 (120.45 – 152.93)	72.33 (67.61 – 76.80)	17.90 (15.66 – 20.34)
Somalia	8.04 (7.85 – 8.21)	95.54 (93.22 – 97.67)	4.32 (4.24 – 4.39)		5.24 (5.09 – 5.37)	159.27 (154.88 – 163.60)	65.23 (64.19 – 66.25)	9.83 (9.55 – 10.10)
South Africa	64.55 (64.02 – 65.01)	122.52 (121.47 – 123.45)	9.21 (9.13 – 9.27)		38.52 (38.15 – 38.89)	174.88 (173.17 – 176.61)	59.67 (59.29 – 60.03)	9.52 (9.42 – 9.61)
South Sudan	5.08 (4.95 – 5.22)	76.28 (74.29 – 78.35)	3.77 (3.69 – 3.85)		3.28 (3.17 – 3.40)	124.69 (120.51 – 129.20)	64.61 (63.24 – 65.94)	7.64 (7.37 – 7.93)
Spain	115.59 (114.92 – 116.22)	88.78 (88.24 – 89.39)	26.14 (25.97 – 26.31)		39.33 (38.97 – 39.73)	124.37 (123.25 – 125.64)	34.03 (33.75 – 34.28)	50.64 (50.06 – 51.22)
Sri Lanka	19.15 (18.88 – 19.40)	58.95 (58.07 – 59.76)	11.53 (11.37 – 11.70)		10.76 (10.56 – 10.96)	93.82 (92.08 – 95.54)	56.20 (55.50 – 56.94)	17.73 (17.39 – 18.08)
State of Palestine	3.01 (2.91 – 3.11)	97.99 (94.56 – 101.35)	14.95 (14.44 – 15.44)		1.84 (1.76 – 1.92)	147.66 (140.80 – 153.92)	61.24 (59.50 – 63.02)	23.52 (22.40 – 24.66)
Sudan	18.50 (18.25 – 18.77)	64.44 (63.58 – 65.39)	5.66 (5.60 – 5.73)		10.94 (10.74 – 11.15)	94.73 (92.93 – 96.54)	59.12 (58.46 – 59.82)	9.79 (9.62 – 9.98)
Suriname	0.63 (0.58 – 0.67)	91.51 (84.28 – 98.37)	11.90 (10.98 – 12.86)		0.32 (0.28 – 0.35)	124.20 (109.72 – 137.55)	51.12 (47.03 – 54.77)	12.32 (10.92 – 13.73)
Sweden	25.57 (25.25 – 25.89)	85.21 (83.99 – 86.48)	28.20 (27.81 – 28.59)		6.15 (6.01 – 6.31)	101.13 (98.76 – 103.81)	24.06 (23.56 – 24.62)	45.48 (44.15 – 46.84)
Switzerland	19.42 (19.13 – 19.67)	78.79 (77.41 – 80.12)	27.21 (26.77 – 27.65)		5.72 (5.57 – 5.87)	99.00 (96.28 – 101.64)	29.45 (28.80 – 30.08)	47.68 (46.21 – 49.22)
Syrian Arab Republic	13.85 (13.61 – 14.08)	91.00 (89.47 – 92.49)	13.16 (12.93 – 13.37)		8.33 (8.16 – 8.50)	133.56 (130.70 – 136.36)	60.13 (59.33 – 60.96)	19.27 (18.84 – 19.70)
Tajikistan	4.23 (4.11 – 4.35)	63.90 (61.98 – 65.83)	8.92 (8.71 – 9.16)		2.93 (2.83 – 3.04)	97.85 (94.39 – 101.39)	69.40 (68.05 – 70.70)	13.15 (12.66 – 13.66)
Thailand	118.83 (118.17 – 119.48)	93.39 (92.82 – 93.91)	23.95 (23.80 – 24.09)		67.06 (66.57 – 67.55)	149.08 (147.98 – 150.16)	56.44 (56.15 – 56.72)	30.45 (30.17 – 30.70)
Timor-Leste	0.52 (0.47 – 0.56)	55.44 (50.57 – 60.54)	6.06 (5.62 – 6.55)		0.31 (0.28 – 0.35)	86.98 (78.12 – 97.21)	60.15 (56.08 – 64.27)	10.28 (9.15 – 11.48)
Togo	3.61 (3.49 – 3.71)	73.96 (71.47 – 76.54)	5.14 (5.00 – 5.27)		2.54 (2.44 – 2.63)	122.13 (117.20 – 126.76)	70.49 (69.00 – 71.86)	10.02 (9.62 – 10.40)
Trinidad and Tobago	2.22 (2.13 – 2.32)	96.83 (92.71 – 100.97)	18.37 (17.62 – 19.18)		1.05 (0.98 – 1.11)	132.67 (124.01 – 140.72)	47.28 (45.21 – 49.41)	19.33 (18.09 – 20.59)
Tunisia	12.58 (12.36 – 12.82)	80.17 (78.73 – 81.73)	12.97 (12.73 – 13.23)		7.47 (7.30 – 7.64)	125.14 (122.27 – 128.05)	59.39 (58.49 – 60.25)	21.21 (20.68 – 21.78)
Türkiye	129.67 (128.95 – 130.40)	116.10 (115.43 – 116.77)	25.81 (25.66 – 25.97)		67.55 (67.04 – 68.03)	171.64 (170.37 – 172.90)	52.10 (51.83 – 52.36)	40.71 (40.37 – 41.08)
Turkmenistan	4.46 (4.33 – 4.59)	82.50 (80.08 – 84.92)	10.43 (10.17 – 10.72)		3.19 (3.09 – 3.30)	137.04 (132.54 – 141.64)	71.68 (70.45 – 72.96)	15.91 (15.36 – 16.50)
Uganda	24.63 (24.33 – 24.92)	113.86 (112.19 – 115.41)	8.48 (8.39 – 8.57)		16.99 (16.75 – 17.24)	191.92 (188.94 – 195.06)	69.00 (68.42 – 69.62)	14.16 (13.94 – 14.38)
Ukraine	84.15 (83.54 – 84.70)	101.08 (100.35 – 101.80)	9.15 (9.09 – 9.22)		51.47 (51.01 – 51.91)	181.18 (179.53 – 182.79)	61.16 (60.81 – 61.49)	15.08 (14.94 – 15.22)
United Arab Emirates	2.28 (2.19 – 2.38)	54.35 (51.47 – 57.42)	14.09 (13.51 – 14.71)		1.73 (1.65 – 1.82)	63.96 (60.69 – 67.45)	75.95 (74.19 – 77.78)	16.05 (15.25 – 16.91)
United Kingdom	181.81 (181.01 – 182.71)	98.28 (97.77 – 98.84)	29.07 (28.92 – 29.24)		50.18 (49.74 – 50.63)	121.57 (120.48 – 122.60)	27.60 (27.39 – 27.80)	41.75 (41.30 – 42.20)
United Republic of Tanzania	29.74 (29.40 – 30.06)	97.11 (95.87 – 98.22)	8.41 (8.33 – 8.48)		18.65 (18.39 – 18.90)	141.62 (139.57 – 143.68)	62.71 (62.14 – 63.23)	12.87 (12.68 – 13.05)
United States of America	605.76 (604.41 – 607.39)	82.33 (82.12 – 82.56)	18.84 (18.79 – 18.89)		240.78 (239.91 – 241.78)	118.31 (117.86 – 118.82)	39.75 (39.63 – 39.88)	23.17 (23.07 – 23.28)
Uruguay	8.98 (8.80 – 9.19)	128.25 (125.41 – 131.40)	26.12 (25.52 – 26.75)		3.43 (3.32 – 3.54)	185.54 (179.81 – 192.09)	38.16 (37.20 – 39.19)	36.57 (35.24 – 38.03)
Uzbekistan	22.07 (21.78 – 22.35)	71.46 (70.49 – 72.36)	10.32 (10.18 – 10.45)		16.40 (16.16 – 16.65)	121.85 (120.01 – 123.68)	74.32 (73.72 – 74.92)	14.87 (14.64 – 15.12)
Vanuatu	0.15 (0.13 – 0.18)	67.80 (57.48 – 79.23)	9.22 (7.98 – 10.64)		0.12 (0.10 – 0.14)	134.11 (111.34 – 158.78)	80.13 (73.28 – 86.48)	16.66 (13.66 – 19.78)
Venezuela (Bolivarian Republic of)	31.74 (31.39 – 32.13)	91.31 (90.34 – 92.46)	12.79 (12.65 – 12.95)		16.89 (16.65 – 17.16)	130.86 (129.03 – 133.02)	53.22 (52.70 – 53.72)	17.21 (16.95 – 17.52)
Viet Nam	120.18 (119.47 – 120.85)	99.04 (98.42 – 99.59)	17.05 (16.95 – 17.15)		81.81 (81.27 – 82.40)	170.11 (168.98 – 171.33)	68.07 (67.82 – 68.34)	30.46 (30.23 – 30.69)
Yemen	11.85 (11.64 – 12.06)	63.71 (62.45 – 64.93)	5.40 (5.32 – 5.49)		8.27 (8.09 – 8.45)	112.38 (109.71 – 114.91)	69.76 (68.90 – 70.56)	10.20 (9.96 – 10.43)
Zambia	9.77 (9.55 – 9.96)	109.22 (106.77 – 111.59)	7.13 (7.00 – 7.24)		6.19 (6.04 – 6.34)	165.35 (161.11 – 169.73)	63.31 (62.39 – 64.24)	10.96 (10.68 – 11.26)
Zimbabwe	11.74 (11.52 – 11.96)	144.04 (141.34 – 147.02)	8.67 (8.53 – 8.81)		7.26 (7.10 – 7.44)	219.26 (213.94 – 224.77)	61.87 (60.98 – 62.70)	10.82 (10.56 – 11.09)
World	9732.12 (9725.92 – 9737.62)	91.63 (91.57 – 91.69)	14.18 (14.17 – 14.19)		4847.00 (4842.52 – 4851.25)	134.98 (134.86 – 135.10)	49.80 (49.77 – 49.84)	19.21 (19.19 – 19.23)
Men
Afghanistan	8.36 (8.17 – 8.54)	81.02 (79.01 – 82.81)	4.85 (4.75 – 4.94)		5.50 (5.35 – 5.64)	132.08 (128.44 – 135.59)	65.77 (64.82 – 66.71)	7.89 (7.66 – 8.09)
Albania	3.05 (2.94 – 3.16)	116.59 (111.99 – 121.05)	17.24 (16.56 – 17.93)		1.66 (1.58 – 1.74)	192.09 (182.43 – 201.64)	54.58 (52.85 – 56.45)	32.16 (30.37 – 33.99)
Algeria	18.81 (18.55 – 19.09)	82.70 (81.56 – 83.96)	15.49 (15.28 – 15.72)		10.37 (10.19 – 10.58)	121.68 (119.49 – 124.05)	55.15 (54.46 – 55.89)	25.86 (25.32 – 26.44)
Angola	4.21 (4.08 – 4.34)	54.78 (52.96 – 56.69)	2.95 (2.89 – 3.03)		2.59 (2.48 – 2.69)	82.11 (78.53 – 85.47)	61.52 (60.12 – 62.89)	4.89 (4.68 – 5.08)
Argentina	36.59 (36.21 – 36.98)	123.63 (122.37 – 124.94)	18.00 (17.80 – 18.20)		16.25 (16.00 – 16.50)	167.76 (165.22 – 170.32)	44.41 (43.92 – 44.90)	22.30 (21.96 – 22.67)
Armenia	3.24 (3.13 – 3.36)	160.28 (154.69 – 166.33)	14.60 (14.06 – 15.14)		1.77 (1.69 – 1.86)	231.04 (220.52 – 242.02)	54.69 (52.95 – 56.29)	17.76 (16.88 – 18.68)
Australia	29.37 (29.03 – 29.67)	100.17 (98.92 – 101.29)	31.57 (31.14 – 31.96)		8.71 (8.51 – 8.89)	118.14 (115.46 – 120.49)	29.65 (29.14 – 30.22)	38.88 (37.88 – 39.87)
Austria	12.17 (11.95 – 12.39)	109.45 (107.20 – 111.63)	27.98 (27.43 – 28.55)		4.25 (4.13 – 4.39)	140.71 (136.32 – 145.27)	34.96 (34.07 – 35.83)	38.13 (36.71 – 39.44)
Azerbaijan	6.60 (6.44 – 6.76)	122.75 (119.83 – 125.79)	16.81 (16.37 – 17.22)		4.61 (4.48 – 4.74)	187.14 (181.50 – 192.41)	69.85 (68.72 – 70.93)	22.29 (21.51 – 22.96)
Bahamas	0.27 (0.24 – 0.30)	119.17 (105.66 – 133.98)	16.69 (14.68 – 18.87)		0.13 (0.11 – 0.15)	140.88 (118.54 – 165.13)	48.87 (43.26 – 54.80)	14.42 (11.96 – 17.12)
Bahrain	0.31 (0.28 – 0.35)	59.05 (51.61 – 66.66)	13.16 (11.72 – 14.66)		0.18 (0.15 – 0.20)	48.27 (40.58 – 55.81)	56.09 (50.18 – 61.46)	13.02 (11.04 – 15.05)
Bangladesh	68.59 (68.10 – 69.10)	87.82 (87.16 – 88.49)	12.57 (12.48 – 12.66)		51.01 (50.61 – 51.47)	161.32 (159.98 – 162.77)	74.36 (74.06 – 74.70)	22.42 (22.23 – 22.64)
Barbados	0.38 (0.35 – 0.42)	124.92 (111.88 – 138.89)	22.33 (20.02 – 24.82)		0.16 (0.13 – 0.18)	176.46 (148.14 – 204.07)	40.68 (36.06 – 45.42)	34.59 (28.78 – 41.28)
Belarus	13.56 (13.32 – 13.80)	192.71 (189.17 – 196.09)	18.48 (18.13 – 18.82)		8.68 (8.50 – 8.86)	305.75 (299.41 – 312.39)	64.01 (63.22 – 64.84)	22.74 (22.23 – 23.29)
Belgium	16.05 (15.77 – 16.30)	111.69 (109.72 – 113.66)	29.04 (28.50 – 29.55)		5.26 (5.11 – 5.40)	138.00 (133.98 – 141.77)	32.76 (32.03 – 33.49)	37.53 (36.30 – 38.69)
Belize	0.11 (0.09 – 0.13)	62.17 (50.66 – 74.30)	6.31 (5.17 – 7.52)		0.06 (0.05 – 0.07)	95.21 (71.31 – 120.26)	56.60 (47.15 – 66.35)	7.16 (5.31 – 8.99)
Benin	2.47 (2.37 – 2.57)	79.43 (76.29 – 83.00)	3.94 (3.82 – 4.07)		1.40 (1.33 – 1.47)	103.58 (97.85 – 109.49)	56.76 (54.76 – 58.76)	6.85 (6.48 – 7.22)
Bhutan	0.28 (0.25 – 0.31)	72.36 (63.25 – 81.34)	8.25 (7.30 – 9.26)		0.18 (0.15 – 0.20)	125.82 (106.77 – 145.40)	62.50 (56.93 – 68.11)	15.49 (13.01 – 18.02)
Bolivia (Plurinational State of)	4.96 (4.82 – 5.09)	79.48 (77.08 – 81.89)	5.43 (5.27 – 5.58)		1.98 (1.89 – 2.07)	101.14 (96.66 – 105.75)	39.98 (38.62 – 41.44)	5.78 (5.51 – 6.04)
Bosnia and Herzegovina	5.05 (4.92 – 5.19)	151.20 (146.95 – 155.44)	19.11 (18.57 – 19.68)		2.74 (2.63 – 2.83)	233.50 (224.54 – 242.31)	54.15 (52.82 – 55.64)	29.81 (28.57 – 31.11)
Botswana	0.55 (0.51 – 0.60)	70.24 (64.10 – 76.27)	5.87 (5.43 – 6.30)		0.36 (0.33 – 0.40)	109.98 (98.44 – 121.56)	65.94 (62.00 – 69.90)	7.53 (6.72 – 8.29)
Brazil	146.70 (145.90 – 147.46)	107.72 (107.15 – 108.28)	13.98 (13.90 – 14.05)		72.28 (71.75 – 72.82)	144.31 (143.26 – 145.38)	49.27 (49.00 – 49.54)	15.65 (15.53 – 15.78)
Brunei Darussalam	0.23 (0.20 – 0.26)	105.56 (90.75 – 120.50)	15.18 (13.12 – 17.38)		0.13 (0.11 – 0.15)	126.11 (103.91 – 147.99)	56.77 (50.58 – 63.21)	16.47 (13.39 – 19.67)
Bulgaria	10.76 (10.57 – 10.98)	148.80 (145.83 – 151.84)	14.06 (13.79 – 14.35)		5.19 (5.04 – 5.33)	233.83 (226.79 – 240.23)	48.25 (47.24 – 49.22)	18.36 (17.78 – 18.90)
Burkina Faso	3.38 (3.25 – 3.50)	70.77 (67.79 – 73.51)	3.44 (3.34 – 3.53)		2.14 (2.04 – 2.23)	104.66 (99.35 – 109.27)	63.32 (61.56 – 64.80)	6.42 (6.10 – 6.71)
Burundi	2.43 (2.34 – 2.53)	95.31 (91.32 – 99.60)	4.89 (4.74 – 5.05)		1.49 (1.41 – 1.56)	132.27 (125.44 – 139.13)	61.21 (59.38 – 63.18)	8.24 (7.80 – 8.67)
Cabo Verde	0.15 (0.12 – 0.17)	75.67 (62.95 – 89.57)	8.61 (7.22 – 10.08)		0.09 (0.08 – 0.11)	99.28 (78.95 – 121.57)	63.09 (54.32 – 70.99)	9.98 (7.84 – 12.28)
Cambodia	7.15 (6.98 – 7.32)	121.88 (118.74 – 125.02)	12.64 (12.33 – 12.94)		4.85 (4.71 – 5.01)	190.07 (184.19 – 196.13)	67.89 (66.75 – 68.99)	18.51 (17.89 – 19.10)
Cameroon	5.31 (5.17 – 5.46)	79.70 (77.42 – 82.13)	4.48 (4.38 – 4.58)		3.49 (3.38 – 3.61)	120.50 (116.35 – 124.95)	65.64 (64.44 – 66.92)	6.98 (6.74 – 7.23)
Canada	52.71 (52.31 – 53.18)	110.36 (109.41 – 111.39)	34.25 (33.94 – 34.57)		15.46 (15.22 – 15.71)	121.95 (120.06 – 123.88)	29.33 (28.92 – 29.71)	36.50 (35.87 – 37.19)
Central African Republic	0.82 (0.76 – 0.88)	76.52 (70.36 – 82.54)	2.82 (2.66 – 2.97)		0.51 (0.46 – 0.55)	108.08 (98.35 – 117.90)	61.75 (58.26 – 64.92)	4.25 (3.88 – 4.65)
Chad	4.31 (4.18 – 4.43)	113.76 (110.20 – 117.46)	3.82 (3.73 – 3.91)		2.90 (2.79 – 3.00)	192.24 (184.52 – 199.98)	67.36 (66.03 – 68.79)	8.86 (8.51 – 9.21)
Chile	16.90 (16.63 – 17.14)	107.77 (106.12 – 109.40)	23.78 (23.38 – 24.16)		6.30 (6.15 – 6.46)	122.67 (119.62 – 125.69)	37.30 (36.54 – 38.02)	23.26 (22.61 – 23.89)
China	1629.29 (1626.64 – 1631.74)	127.49 (127.28 – 127.70)	24.43 (24.39 – 24.47)		815.25 (813.39 – 816.94)	180.93 (180.51 – 181.32)	50.04 (49.97 – 50.11)	33.63 (33.54 – 33.71)
Colombia	27.82 (27.48 – 28.14)	87.57 (86.48 – 88.61)	11.49 (11.34 – 11.63)		12.06 (11.86 – 12.28)	108.28 (106.47 – 110.25)	43.35 (42.78 – 43.96)	12.54 (12.31 – 12.78)
Comoros	0.17 (0.14 – 0.19)	65.93 (55.93 – 77.39)	4.45 (3.92 – 5.03)		0.11 (0.09 – 0.13)	99.64 (82.00 – 120.03)	65.27 (58.66 – 72.74)	6.80 (5.63 – 8.26)
Congo	0.82 (0.76 – 0.87)	59.21 (54.68 – 63.82)	3.65 (3.45 – 3.86)		0.50 (0.46 – 0.55)	74.32 (67.42 – 80.83)	61.72 (58.44 – 65.13)	4.63 (4.21 – 5.04)
Costa Rica	3.25 (3.14 – 3.35)	84.90 (81.95 – 87.82)	14.51 (13.96 – 15.00)		1.30 (1.24 – 1.37)	101.14 (95.92 – 106.76)	40.14 (38.46 – 41.84)	16.92 (15.96 – 17.95)
Côte d'Ivoire	6.68 (6.52 – 6.85)	90.49 (88.09 – 93.04)	4.80 (4.71 – 4.90)		4.12 (3.99 – 4.25)	131.47 (127.47 – 135.91)	61.61 (60.48 – 62.72)	7.03 (6.81 – 7.25)
Croatia	8.13 (7.95 – 8.30)	172.02 (167.83 – 176.07)	32.00 (31.19 – 32.78)		3.24 (3.11 – 3.36)	229.46 (220.88 – 237.79)	39.83 (38.79 – 40.93)	40.18 (38.50 – 41.96)
Cuba	15.85 (15.60 – 16.11)	133.05 (130.86 – 135.30)	24.98 (24.54 – 25.42)		6.48 (6.31 – 6.64)	177.29 (172.63 – 181.95)	40.85 (40.09 – 41.64)	28.80 (27.99 – 29.62)
Cyprus	1.57 (1.49 – 1.65)	134.80 (127.29 – 141.46)	35.62 (33.53 – 37.62)		0.55 (0.51 – 0.60)	160.06 (147.72 – 174.55)	35.07 (32.72 – 37.73)	43.89 (39.55 – 48.69)
Czechia	15.49 (15.26 – 15.72)	129.89 (127.73 – 132.13)	21.46 (21.12 – 21.81)		6.16 (6.01 – 6.31)	179.09 (174.71 – 183.70)	39.77 (38.99 – 40.56)	28.47 (27.69 – 29.25)
Dem. People's Republic of Korea	22.39 (22.08 – 22.67)	143.20 (141.20 – 145.18)	22.90 (22.59 – 23.21)		15.50 (15.26 – 15.74)	226.51 (222.76 – 229.95)	69.26 (68.65 – 69.84)	30.75 (30.16 – 31.31)
Democratic Republic of the Congo	16.83 (16.57 – 17.07)	75.17 (74.00 – 76.33)	3.50 (3.46 – 3.54)		8.91 (8.73 – 9.09)	96.72 (94.79 – 98.76)	52.94 (52.16 – 53.68)	5.78 (5.66 – 5.89)
Denmark	9.12 (8.94 – 9.32)	119.69 (116.85 – 122.54)	31.81 (31.04 – 32.53)		2.68 (2.58 – 2.78)	146.79 (141.14 – 152.45)	29.32 (28.44 – 30.23)	39.76 (38.03 – 41.60)
Djibouti	0.24 (0.21 – 0.27)	56.27 (49.24 – 63.70)	4.20 (3.75 – 4.70)		0.16 (0.14 – 0.19)	93.19 (79.95 – 107.87)	67.93 (62.30 – 73.69)	6.15 (5.27 – 7.10)
Dominican Republic	6.18 (6.03 – 6.33)	100.40 (98.05 – 103.09)	14.89 (14.53 – 15.25)		2.68 (2.58 – 2.78)	125.64 (120.99 – 130.42)	43.39 (42.18 – 44.54)	15.49 (14.88 – 16.11)
Ecuador	7.66 (7.48 – 7.83)	75.92 (74.19 – 77.70)	14.65 (14.31 – 14.99)		2.82 (2.72 – 2.93)	81.96 (78.99 – 85.26)	36.85 (35.83 – 37.96)	14.70 (14.10 – 15.30)
Egypt	51.69 (51.24 – 52.13)	127.38 (126.26 – 128.51)	12.25 (12.15 – 12.36)		32.16 (31.80 – 32.53)	189.32 (187.19 – 191.54)	62.22 (61.84 – 62.64)	15.58 (15.40 – 15.78)
El Salvador	2.29 (2.20 – 2.39)	65.09 (62.11 – 67.92)	7.13 (6.83 – 7.43)		0.88 (0.82 – 0.93)	82.05 (76.43 – 87.18)	38.38 (36.35 – 40.20)	6.47 (6.02 – 6.91)
Equatorial Guinea	0.28 (0.25 – 0.31)	64.67 (56.35 – 74.14)	4.25 (3.87 – 4.68)		0.22 (0.19 – 0.25)	122.55 (105.25 – 141.71)	78.49 (73.55 – 83.14)	7.66 (6.64 – 8.74)
Eritrea	0.65 (0.60 – 0.70)	58.95 (54.62 – 63.57)	4.73 (4.43 – 5.05)		0.38 (0.34 – 0.42)	93.94 (84.60 – 103.19)	58.74 (55.20 – 62.51)	7.83 (7.07 – 8.62)
Estonia	2.20 (2.11 – 2.29)	164.71 (157.04 – 171.94)	29.88 (28.51 – 31.33)		0.86 (0.80 – 0.91)	211.24 (196.79 – 225.11)	38.89 (36.88 – 40.95)	29.07 (26.79 – 31.33)
Eswatini	0.23 (0.20 – 0.26)	75.87 (64.35 – 87.06)	3.03 (2.66 – 3.37)		0.13 (0.11 – 0.16)	94.52 (76.66 – 112.54)	57.14 (50.44 – 63.76)	2.92 (2.42 – 3.47)
Ethiopia	19.73 (19.47 – 20.02)	56.45 (55.61 – 57.30)	4.12 (4.07 – 4.18)		11.72 (11.51 – 11.93)	91.07 (89.37 – 92.83)	59.39 (58.73 – 60.04)	6.98 (6.86 – 7.12)
Fiji	0.32 (0.29 – 0.36)	80.30 (71.43 – 89.74)	7.51 (6.74 – 8.33)		0.21 (0.18 – 0.24)	112.38 (97.17 – 128.02)	64.51 (59.24 – 69.35)	8.34 (7.24 – 9.50)
Finland	7.27 (7.11 – 7.45)	95.20 (92.80 – 97.69)	25.41 (24.77 – 26.09)		2.13 (2.04 – 2.22)	115.58 (110.41 – 120.73)	29.32 (28.29 – 30.37)	31.03 (29.60 – 32.57)
France	106.92 (106.31 – 107.59)	135.73 (134.92 – 136.69)	35.05 (34.82 – 35.31)		37.33 (36.99 – 37.70)	187.73 (186.01 – 189.71)	34.92 (34.65 – 35.22)	46.06 (45.48 – 46.60)
French Guiana	0.14 (0.12 – 0.16)	109.73 (91.90 – 130.28)	18.63 (15.76 – 22.05)		0.07 (0.05 – 0.09)	118.69 (93.39 – 149.73)	48.55 (40.46 – 57.15)	19.54 (14.95 – 25.58)
French Polynesia	0.30 (0.26 – 0.33)	151.96 (135.08 – 169.55)	27.68 (24.52 – 31.44)		0.17 (0.15 – 0.20)	222.19 (189.60 – 257.32)	57.43 (51.58 – 63.81)	38.50 (32.06 – 46.10)
Gabon	0.48 (0.44 – 0.52)	62.75 (57.11 – 69.12)	5.24 (4.86 – 5.67)		0.36 (0.33 – 0.40)	109.98 (98.13 – 122.41)	74.79 (70.83 – 78.59)	7.66 (6.91 – 8.49)
Gambia	0.44 (0.40 – 0.48)	64.40 (57.35 – 71.11)	4.59 (4.22 – 4.95)		0.28 (0.25 – 0.31)	103.69 (89.94 – 116.56)	63.41 (58.83 – 68.01)	7.98 (6.93 – 9.01)
Georgia	4.64 (4.50 – 4.77)	151.74 (147.26 – 156.34)	12.89 (12.51 – 13.29)		2.57 (2.47 – 2.67)	233.48 (224.41 – 243.22)	55.39 (53.92 – 56.88)	16.84 (16.17 – 17.55)
Germany	137.83 (137.08 – 138.51)	118.66 (117.94 – 119.33)	25.89 (25.73 – 26.04)		45.52 (45.09 – 45.92)	153.08 (151.60 – 154.55)	33.03 (32.78 – 33.28)	33.13 (32.75 – 33.49)
Ghana	8.09 (7.90 – 8.27)	77.63 (75.61 – 79.52)	6.06 (5.94 – 6.18)		5.46 (5.32 – 5.61)	118.75 (115.52 – 122.09)	67.56 (66.56 – 68.64)	9.17 (8.92 – 9.43)
Greece	19.12 (18.84 – 19.38)	129.72 (127.49 – 131.85)	25.35 (24.94 – 25.74)		5.63 (5.48 – 5.78)	166.43 (161.97 – 170.97)	29.45 (28.83 – 30.08)	34.12 (33.10 – 35.15)
Guadeloupe	0.53 (0.49 – 0.58)	119.41 (108.66 – 131.21)	24.53 (22.29 – 27.15)		0.22 (0.19 – 0.24)	178.14 (153.41 – 203.55)	40.34 (36.26 – 44.23)	31.23 (26.91 – 36.19)
Guam	0.15 (0.13 – 0.18)	125.75 (104.55 – 146.52)	24.43 (20.27 – 29.05)		0.08 (0.06 – 0.10)	175.91 (136.02 – 218.52)	50.98 (42.86 – 59.57)	23.92 (17.98 – 30.39)
Guatemala	4.54 (4.40 – 4.68)	68.43 (66.27 – 70.60)	6.21 (6.03 – 6.38)		1.93 (1.84 – 2.01)	86.62 (82.64 – 90.65)	42.41 (41.04 – 43.95)	5.99 (5.71 – 6.27)
Guinea	2.43 (2.34 – 2.53)	84.99 (81.49 – 88.95)	3.86 (3.75 – 3.99)		1.65 (1.57 – 1.72)	133.90 (127.29 – 140.55)	67.72 (65.87 – 69.64)	9.33 (8.87 – 9.78)
Guinea-Bissau	0.32 (0.29 – 0.36)	67.92 (59.70 – 76.61)	3.53 (3.23 – 3.85)		0.22 (0.19 – 0.25)	107.16 (93.28 – 122.69)	68.11 (63.09 – 73.36)	5.70 (4.99 – 6.54)
Guyana	0.27 (0.24 – 0.31)	64.66 (56.64 – 72.96)	5.20 (4.55 – 5.85)		0.12 (0.10 – 0.14)	76.05 (62.82 – 90.58)	44.65 (38.66 – 50.78)	4.36 (3.61 – 5.20)
Haiti	4.60 (4.46 – 4.72)	106.19 (103.01 – 109.22)	7.49 (7.30 – 7.67)		1.84 (1.76 – 1.93)	107.66 (102.93 – 112.58)	40.11 (38.75 – 41.56)	7.28 (6.96 – 7.63)
Honduras	3.36 (3.24 – 3.48)	85.53 (82.33 – 88.43)	8.80 (8.48 – 9.09)		1.65 (1.56 – 1.73)	112.31 (106.24 – 117.71)	48.99 (47.17 – 50.72)	10.45 (9.88 – 10.98)
Hungary	17.36 (17.09 – 17.59)	187.91 (184.87 – 190.74)	23.36 (22.99 – 23.73)		8.66 (8.48 – 8.84)	290.09 (283.95 – 296.22)	49.90 (49.08 – 50.57)	28.72 (28.01 – 29.36)
Iceland	0.35 (0.31 – 0.39)	90.82 (80.52 – 100.84)	27.00 (23.93 – 30.42)		0.10 (0.08 – 0.12)	97.83 (78.02 – 116.72)	29.23 (24.44 – 33.89)	34.79 (27.58 – 43.68)
India	470.06 (468.73 – 471.34)	66.45 (66.26 – 66.63)	6.61 (6.59 – 6.63)		323.59 (322.54 – 324.74)	112.62 (112.25 – 113.02)	68.84 (68.71 – 68.99)	8.95 (8.92 – 8.98)
Indonesia	128.74 (128.10 – 129.42)	93.91 (93.41 – 94.40)	8.82 (8.77 – 8.86)		84.66 (84.10 – 85.22)	139.88 (138.99 – 140.80)	65.76 (65.48 – 66.00)	11.02 (10.94 – 11.10)
Iran (Islamic Republic of)	50.71 (50.28 – 51.15)	110.83 (109.91 – 111.80)	15.20 (15.07 – 15.34)		25.50 (25.18 – 25.85)	138.34 (136.68 – 140.31)	50.27 (49.84 – 50.71)	19.37 (19.13 – 19.64)
Iraq	10.40 (10.20 – 10.61)	91.88 (90.05 – 93.81)	9.83 (9.66 – 10.02)		6.39 (6.25 – 6.56)	134.83 (131.50 – 138.62)	61.46 (60.53 – 62.45)	14.05 (13.72 – 14.47)
Ireland	5.46 (5.31 – 5.60)	109.05 (105.73 – 112.15)	32.02 (31.05 – 32.97)		1.79 (1.71 – 1.87)	127.73 (121.78 – 133.67)	32.73 (31.46 – 34.03)	42.78 (40.47 – 45.19)
Israel	6.50 (6.33 – 6.65)	92.91 (90.44 – 95.27)	25.16 (24.48 – 25.81)		2.16 (2.07 – 2.25)	113.80 (108.76 – 118.75)	33.22 (32.08 – 34.37)	31.03 (29.46 – 32.61)
Italy	103.86 (103.22 – 104.48)	113.27 (112.45 – 114.03)	33.44 (33.20 – 33.69)		27.60 (27.28 – 27.93)	133.10 (131.47 – 134.73)	26.58 (26.31 – 26.85)	47.92 (47.22 – 48.58)
Jamaica	2.42 (2.33 – 2.52)	122.89 (118.04 – 127.83)	12.92 (12.38 – 13.49)		1.03 (0.97 – 1.09)	158.84 (149.67 – 168.91)	42.30 (40.40 – 44.22)	14.36 (13.53 – 15.32)
Japan	240.82 (239.93 – 241.75)	100.72 (100.21 – 101.20)	31.83 (31.68 – 31.97)		45.61 (45.18 – 46.01)	107.94 (106.94 – 108.93)	18.94 (18.79 – 19.10)	36.48 (36.10 – 36.89)
Jordan	3.45 (3.34 – 3.57)	94.45 (91.16 – 97.92)	13.56 (13.11 – 14.01)		2.32 (2.23 – 2.42)	149.95 (144.04 – 156.33)	67.22 (65.61 – 68.76)	21.54 (20.60 – 22.55)
Kazakhstan	11.37 (11.17 – 11.57)	123.88 (121.58 – 126.24)	10.51 (10.31 – 10.70)		8.05 (7.87 – 8.22)	203.38 (198.89 – 207.87)	70.81 (70.00 – 71.61)	13.38 (13.06 – 13.71)
Kenya	11.31 (11.11 – 11.52)	98.43 (96.37 – 100.47)	4.93 (4.85 – 5.01)		6.99 (6.83 – 7.15)	125.62 (122.56 – 128.77)	61.81 (60.90 – 62.75)	5.04 (4.92 – 5.16)
Kuwait	1.10 (1.03 – 1.16)	58.00 (53.10 – 62.60)	16.24 (15.21 – 17.25)		0.79 (0.74 – 0.85)	61.75 (57.34 – 66.14)	71.95 (69.33 – 74.72)	18.02 (16.74 – 19.38)
Kyrgyzstan	2.45 (2.36 – 2.55)	105.87 (101.50 – 110.31)	9.61 (9.21 – 9.98)		1.75 (1.67 – 1.83)	157.61 (149.91 – 164.42)	71.43 (69.66 – 73.23)	10.77 (10.22 – 11.27)
Lao People's Democratic Republic	3.54 (3.43 – 3.66)	132.91 (128.34 – 137.33)	14.08 (13.67 – 14.50)		2.59 (2.48 – 2.69)	224.15 (215.29 – 232.98)	73.05 (71.61 – 74.62)	22.51 (21.53 – 23.49)
Latvia	3.16 (3.05 – 3.27)	178.45 (171.56 – 184.88)	24.63 (23.68 – 25.63)		1.43 (1.36 – 1.51)	250.69 (238.18 – 263.82)	45.28 (43.56 – 47.08)	25.68 (24.26 – 27.28)
Lebanon	3.95 (3.83 – 4.07)	101.09 (97.89 – 104.39)	13.08 (12.66 – 13.52)		2.27 (2.18 – 2.36)	144.76 (139.23 – 150.43)	57.39 (55.95 – 58.95)	18.67 (17.87 – 19.49)
Lesotho	0.51 (0.47 – 0.55)	77.96 (71.00 – 85.89)	2.97 (2.76 – 3.21)		0.29 (0.26 – 0.32)	98.52 (86.70 – 109.49)	56.80 (52.31 – 60.89)	2.98 (2.64 – 3.30)
Liberia	1.14 (1.07 – 1.20)	76.64 (71.61 – 81.40)	4.72 (4.48 – 4.93)		0.76 (0.70 – 0.81)	118.41 (109.89 – 127.27)	66.49 (63.81 – 69.15)	7.94 (7.35 – 8.53)
Libya	2.92 (2.81 – 3.03)	113.63 (109.14 – 118.01)	12.61 (12.15 – 13.09)		1.47 (1.39 – 1.55)	123.70 (116.93 – 130.73)	50.27 (48.48 – 52.21)	11.86 (11.23 – 12.51)
Lithuania	4.64 (4.50 – 4.77)	181.62 (175.86 – 187.14)	19.81 (19.18 – 20.46)		2.30 (2.20 – 2.40)	273.33 (260.82 – 285.15)	49.58 (48.07 – 51.04)	23.59 (22.52 – 24.71)
Luxembourg	0.58 (0.53 – 0.62)	87.37 (80.01 – 94.74)	24.43 (22.21 – 26.65)		0.21 (0.18 – 0.24)	103.67 (90.76 – 118.41)	36.11 (32.40 – 40.24)	28.39 (24.56 – 33.04)
Madagascar	6.05 (5.90 – 6.20)	78.85 (76.80 – 80.85)	5.52 (5.40 – 5.64)		3.45 (3.34 – 3.56)	103.90 (100.51 – 107.57)	57.04 (55.83 – 58.28)	8.07 (7.78 – 8.34)
Malawi	5.23 (5.07 – 5.38)	98.77 (95.47 – 101.91)	6.86 (6.67 – 7.02)		3.23 (3.12 – 3.35)	158.52 (152.47 – 164.62)	61.82 (60.45 – 63.08)	8.19 (7.88 – 8.49)
Malaysia	16.98 (16.73 – 17.24)	93.12 (91.75 – 94.56)	15.07 (14.85 – 15.32)		9.07 (8.90 – 9.26)	127.07 (124.52 – 129.72)	53.43 (52.70 – 54.25)	16.96 (16.61 – 17.34)
Maldives	0.15 (0.13 – 0.18)	68.47 (55.73 – 80.24)	19.22 (16.08 – 22.60)		0.09 (0.07 – 0.11)	95.23 (71.51 – 117.12)	58.67 (49.91 – 65.69)	32.79 (25.12 – 41.57)
Mali	4.21 (4.08 – 4.34)	89.12 (86.21 – 92.29)	4.25 (4.16 – 4.34)		2.61 (2.52 – 2.71)	138.34 (132.99 – 143.66)	62.08 (60.53 – 63.63)	8.90 (8.57 – 9.25)
Malta	0.57 (0.53 – 0.62)	96.08 (88.81 – 105.34)	29.73 (27.16 – 32.61)		0.18 (0.16 – 0.21)	122.12 (105.87 – 141.52)	32.11 (28.22 – 36.09)	43.47 (36.99 – 51.77)
Martinique	0.46 (0.42 – 0.50)	93.29 (83.61 – 103.27)	25.79 (23.30 – 28.50)		0.16 (0.14 – 0.19)	125.71 (105.10 – 148.38)	35.29 (31.03 – 40.09)	34.15 (28.40 – 40.78)
Mauritania	0.91 (0.84 – 0.97)	67.39 (62.46 – 72.04)	4.89 (4.62 – 5.16)		0.62 (0.57 – 0.67)	105.11 (96.81 – 114.44)	67.95 (64.81 – 71.00)	8.60 (7.94 – 9.33)
Mauritius	0.72 (0.66 – 0.77)	71.53 (66.32 – 76.83)	10.24 (9.47 – 11.02)		0.38 (0.34 – 0.41)	98.91 (89.45 – 109.33)	52.45 (48.52 – 55.78)	10.91 (9.78 – 12.05)
Mexico	46.42 (46.00 – 46.83)	66.51 (65.91 – 67.12)	9.47 (9.39 – 9.56)		21.61 (21.32 – 21.92)	84.77 (83.62 – 86.00)	46.55 (46.10 – 47.01)	9.89 (9.75 – 10.03)
Mongolia	2.72 (2.62 – 2.82)	227.49 (218.45 – 237.04)	23.40 (22.47 – 24.31)		1.95 (1.87 – 2.04)	351.06 (334.32 – 367.03)	71.79 (70.28 – 73.46)	25.18 (24.03 – 26.41)
Montenegro	0.85 (0.79 – 0.91)	149.67 (139.38 – 160.30)	20.54 (19.11 – 21.99)		0.42 (0.38 – 0.46)	215.74 (194.92 – 236.19)	50.06 (46.44 – 53.44)	28.03 (25.11 – 30.86)
Morocco	21.16 (20.88 – 21.44)	105.03 (103.57 – 106.50)	16.06 (15.84 – 16.29)		12.19 (11.98 – 12.41)	147.81 (145.32 – 150.55)	57.60 (56.95 – 58.27)	22.11 (21.68 – 22.53)
Mozambique	7.39 (7.22 – 7.55)	87.28 (84.83 – 89.54)	4.84 (4.75 – 4.92)		4.21 (4.08 – 4.33)	132.66 (128.15 – 136.82)	56.91 (55.69 – 57.95)	6.85 (6.62 – 7.05)
Myanmar	27.52 (27.20 – 27.81)	114.92 (113.52 – 116.17)	10.88 (10.76 – 11.00)		19.04 (18.77 – 19.29)	179.49 (176.90 – 181.97)	69.18 (68.60 – 69.74)	14.76 (14.52 – 14.97)
Namibia	0.90 (0.84 – 0.96)	134.01 (124.91 – 144.51)	5.67 (5.35 – 6.03)		0.55 (0.51 – 0.60)	182.68 (166.63 – 199.77)	61.09 (57.90 – 64.36)	5.84 (5.36 – 6.36)
Nepal	6.94 (6.78 – 7.11)	58.05 (56.76 – 59.48)	6.46 (6.32 – 6.61)		4.23 (4.11 – 4.36)	91.82 (89.22 – 94.74)	60.99 (59.83 – 62.11)	9.62 (9.35 – 9.93)
Netherlands	27.17 (26.85 – 27.48)	116.72 (115.20 – 118.26)	33.59 (33.15 – 34.05)		8.04 (7.86 – 8.22)	136.36 (133.24 – 139.54)	29.59 (29.06 – 30.11)	45.76 (44.63 – 47.07)
New Caledonia	0.27 (0.24 – 0.31)	139.83 (123.14 – 156.69)	33.32 (29.33 – 38.03)		0.15 (0.12 – 0.17)	201.86 (170.67 – 237.04)	53.11 (47.50 – 59.54)	39.18 (32.30 – 47.86)
New Zealand	6.07 (5.91 – 6.22)	112.57 (109.41 – 115.80)	34.85 (33.93 – 35.91)		1.90 (1.81 – 1.98)	134.50 (128.29 – 140.78)	31.28 (30.05 – 32.45)	42.61 (40.42 – 45.04)
Nicaragua	2.31 (2.21 – 2.41)	83.96 (80.51 – 87.65)	11.36 (10.91 – 11.85)		1.13 (1.07 – 1.20)	105.25 (99.12 – 111.62)	48.96 (47.03 – 50.83)	12.32 (11.57 – 13.10)
Niger	4.05 (3.92 – 4.18)	63.28 (61.21 – 65.46)	3.73 (3.64 – 3.81)		2.54 (2.45 – 2.64)	105.47 (101.62 – 109.55)	62.77 (61.40 – 64.20)	7.89 (7.59 – 8.19)
Nigeria	32.91 (32.55 – 33.27)	68.38 (67.55 – 69.29)	2.47 (2.45 – 2.49)		18.63 (18.35 – 18.90)	85.40 (84.08 – 86.66)	56.62 (56.10 – 57.19)	4.57 (4.49 – 4.63)
North Macedonia	2.61 (2.52 – 2.71)	143.08 (137.73 – 149.03)	15.98 (15.39 – 16.70)		1.48 (1.41 – 1.57)	225.61 (214.51 – 238.44)	56.92 (55.03 – 58.81)	26.30 (24.89 – 27.89)
Norway	6.86 (6.69 – 7.02)	102.06 (99.36 – 104.68)	32.69 (31.83 – 33.59)		1.83 (1.74 – 1.91)	107.13 (102.17 – 112.11)	26.65 (25.59 – 27.73)	39.24 (37.15 – 41.37)
Oman	1.51 (1.43 – 1.59)	75.21 (70.95 – 79.80)	12.15 (11.54 – 12.83)		1.19 (1.12 – 1.26)	117.72 (110.07 – 126.03)	78.68 (76.49 – 80.68)	17.67 (16.55 – 18.83)
Pakistan	58.93 (58.47 – 59.40)	68.75 (68.19 – 69.28)	5.79 (5.75 – 5.83)		38.95 (38.56 – 39.29)	115.59 (114.41 – 116.63)	66.08 (65.71 – 66.45)	10.42 (10.31 – 10.51)
Panama	1.96 (1.88 – 2.05)	70.96 (67.84 – 74.35)	12.38 (11.82 – 12.91)		0.77 (0.72 – 0.83)	84.68 (78.84 – 91.05)	39.12 (37.04 – 41.24)	12.75 (11.80 – 13.77)
Papua New Guinea	3.27 (3.17 – 3.39)	118.60 (114.29 – 123.02)	8.82 (8.56 – 9.09)		2.10 (2.01 – 2.19)	159.82 (153.05 – 167.14)	64.08 (62.41 – 65.71)	11.32 (10.82 – 11.82)
Paraguay	3.53 (3.42 – 3.65)	99.81 (96.47 – 103.23)	10.32 (10.00 – 10.68)		1.63 (1.55 – 1.71)	128.63 (122.46 – 135.22)	46.15 (44.44 – 47.80)	10.92 (10.34 – 11.49)
Peru	16.79 (16.54 – 17.06)	79.75 (78.51 – 81.02)	10.98 (10.82 – 11.16)		6.48 (6.34 – 6.63)	88.84 (86.82 – 90.94)	38.62 (37.93 – 39.30)	10.17 (9.93 – 10.44)
Philippines	56.86 (56.39 – 57.32)	129.30 (128.19 – 130.38)	16.51 (16.38 – 16.63)		34.96 (34.61 – 35.32)	183.30 (181.42 – 185.21)	61.48 (61.10 – 61.89)	22.48 (22.22 – 22.73)
Poland	65.74 (65.23 – 66.29)	172.83 (171.48 – 174.32)	25.41 (25.19 – 25.63)		29.67 (29.35 – 30.02)	242.90 (240.17 – 245.86)	45.13 (44.76 – 45.50)	30.22 (29.84 – 30.61)
Portugal	19.51 (19.25 – 19.78)	148.83 (146.55 – 151.17)	34.01 (33.44 – 34.55)		6.78 (6.63 – 6.95)	206.83 (202.16 – 211.81)	34.77 (34.10 – 35.44)	47.95 (46.60 – 49.31)
Puerto Rico	3.21 (3.10 – 3.32)	96.07 (92.33 – 99.72)	19.27 (18.54 – 19.99)		1.13 (1.07 – 1.20)	133.33 (125.34 – 140.75)	35.31 (33.61 – 36.99)	19.87 (18.64 – 21.12)
Qatar	0.53 (0.49 – 0.57)	40.22 (35.53 – 45.58)	18.83 (17.31 – 20.62)		0.43 (0.40 – 0.47)	58.43 (52.47 – 64.43)	82.16 (78.77 – 85.32)	23.33 (21.19 – 25.83)
Republic of Korea	61.06 (60.59 – 61.56)	110.56 (109.63 – 111.48)	32.67 (32.39 – 32.95)		23.52 (23.22 – 23.82)	124.64 (122.98 – 126.22)	38.53 (38.15 – 38.93)	36.78 (36.21 – 37.30)
Republic of Moldova	4.85 (4.71 – 4.98)	177.50 (172.38 – 182.23)	13.23 (12.83 – 13.62)		3.34 (3.23 – 3.46)	298.13 (287.49 – 308.29)	68.99 (67.64 – 70.24)	16.23 (15.61 – 16.85)
Réunion	0.96 (0.89 – 1.02)	125.06 (117.16 – 134.07)	32.97 (30.58 – 35.43)		0.44 (0.40 – 0.48)	168.96 (153.74 – 186.18)	45.65 (42.54 – 48.97)	38.32 (34.30 – 42.74)
Romania	32.83 (32.48 – 33.16)	179.03 (177.11 – 181.03)	19.25 (19.03 – 19.48)		17.38 (17.13 – 17.62)	290.35 (286.26 – 294.72)	52.93 (52.38 – 53.45)	27.34 (26.91 – 27.78)
Russian Federation	164.17 (163.39 – 164.97)	152.99 (152.26 – 153.76)	13.19 (13.12 – 13.26)		99.99 (99.38 – 100.61)	241.65 (240.15 – 243.16)	60.91 (60.66 – 61.15)	14.32 (14.23 – 14.42)
Rwanda	2.32 (2.23 – 2.43)	66.98 (64.00 – 69.92)	5.37 (5.17 – 5.56)		1.49 (1.41 – 1.57)	93.58 (88.52 – 98.43)	64.11 (61.97 – 65.93)	7.04 (6.66 – 7.43)
Saint Lucia	0.13 (0.11 – 0.16)	89.47 (74.66 – 106.38)	9.21 (7.77 – 10.95)		0.05 (0.04 – 0.07)	111.07 (82.14 – 141.93)	39.39 (30.97 – 47.89)	10.15 (7.35 – 13.21)
Samoa	0.11 (0.09 – 0.13)	144.73 (118.07 – 174.31)	17.52 (14.57 – 20.94)		0.07 (0.05 – 0.08)	203.17 (156.93 – 257.21)	60.36 (50.98 – 69.04)	22.18 (17.10 – 28.41)
Sao Tome and Principe	0.05 (0.03 – 0.06)	78.60 (54.98 – 103.39)	7.24 (5.41 – 9.39)		0.04 (0.03 – 0.05)	158.78 (112.85 – 211.01)	83.33 (71.43 – 93.22)	11.22 (7.86 – 15.31)
Saudi Arabia	8.05 (7.87 – 8.23)	48.40 (47.21 – 49.62)	11.34 (11.08 – 11.59)		5.99 (5.84 – 6.13)	68.90 (67.01 – 70.69)	74.41 (73.47 – 75.40)	14.14 (13.76 – 14.52)
Senegal	3.11 (3.00 – 3.22)	74.15 (71.38 – 77.05)	5.99 (5.81 – 6.17)		1.97 (1.88 – 2.06)	114.08 (109.12 – 119.65)	63.32 (61.73 – 64.98)	9.88 (9.45 – 10.38)
Serbia	13.57 (13.35 – 13.79)	160.98 (158.48 – 163.86)	16.55 (16.27 – 16.85)		7.02 (6.87 – 7.19)	261.84 (256.09 – 268.16)	51.73 (50.85 – 52.52)	27.74 (27.02 – 28.46)
Sierra Leone	0.63 (0.59 – 0.68)	27.70 (25.45 – 30.17)	1.72 (1.62 – 1.82)		0.43 (0.39 – 0.47)	46.95 (42.26 – 51.63)	67.77 (64.13 – 71.35)	3.53 (3.22 – 3.88)
Singapore	7.66 (7.49 – 7.83)	131.36 (128.45 – 134.54)	44.26 (43.11 – 45.51)		3.73 (3.61 – 3.85)	152.58 (147.49 – 157.44)	48.71 (47.58 – 49.91)	49.42 (47.57 – 51.46)
Slovakia	8.39 (8.22 – 8.57)	166.92 (163.31 – 170.64)	22.73 (22.19 – 23.28)		3.97 (3.84 – 4.10)	227.21 (219.72 – 234.28)	47.33 (46.20 – 48.35)	25.64 (24.69 – 26.56)
Slovenia	3.88 (3.76 – 4.00)	147.25 (142.56 – 152.53)	36.56 (35.31 – 37.88)		1.41 (1.34 – 1.49)	185.99 (176.49 – 196.54)	36.40 (34.92 – 37.93)	44.45 (41.80 – 47.42)
Solomon Islands	0.17 (0.14 – 0.19)	70.77 (59.53 – 82.23)	8.12 (6.95 – 9.42)		0.12 (0.09 – 0.14)	124.45 (101.98 – 148.38)	69.28 (61.73 – 76.16)	13.80 (11.20 – 16.73)
Somalia	3.10 (3.00 – 3.22)	78.08 (75.23 – 81.14)	3.08 (3.00 – 3.16)		1.67 (1.59 – 1.75)	107.28 (102.12 – 112.64)	53.70 (52.02 – 55.43)	5.57 (5.28 – 5.85)
South Africa	30.65 (30.32 – 30.98)	146.29 (144.39 – 148.05)	8.16 (8.07 – 8.24)		17.87 (17.59 – 18.12)	182.85 (180.06 – 185.58)	58.28 (57.72 – 58.80)	7.75 (7.64 – 7.86)
South Sudan	2.14 (2.05 – 2.24)	69.75 (66.46 – 73.06)	3.02 (2.91 – 3.12)		1.21 (1.13 – 1.27)	97.72 (91.70 – 103.43)	56.23 (54.13 – 58.28)	5.18 (4.86 – 5.48)
Spain	69.44 (68.90 – 69.96)	117.17 (116.11 – 118.11)	30.96 (30.68 – 31.21)		24.05 (23.75 – 24.35)	153.86 (151.92 – 155.75)	34.63 (34.28 – 34.99)	45.37 (44.65 – 46.03)
Sri Lanka	9.82 (9.62 – 10.02)	67.76 (66.42 – 69.15)	10.03 (9.82 – 10.23)		5.40 (5.25 – 5.55)	100.20 (97.46 – 103.03)	55.00 (53.98 – 55.98)	13.15 (12.76 – 13.53)
State of Palestine	1.68 (1.60 – 1.76)	117.50 (111.83 – 123.35)	14.23 (13.58 – 14.85)		0.98 (0.92 – 1.04)	165.06 (153.76 – 175.89)	58.35 (56.04 – 60.85)	19.97 (18.54 – 21.45)
Sudan	8.00 (7.82 – 8.16)	58.67 (57.26 – 59.93)	4.37 (4.29 – 4.44)		4.54 (4.41 – 4.67)	82.53 (80.03 – 84.80)	56.79 (55.68 – 57.90)	7.01 (6.81 – 7.21)
Suriname	0.34 (0.31 – 0.38)	114.76 (102.83 – 127.80)	11.48 (10.25 – 12.83)		0.16 (0.14 – 0.19)	131.61 (109.56 – 153.40)	47.65 (42.16 – 52.39)	10.00 (8.33 – 11.66)
Sweden	13.21 (12.99 – 13.43)	92.37 (90.60 – 94.23)	29.31 (28.72 – 29.88)		3.09 (2.98 – 3.20)	100.40 (96.77 – 103.99)	23.37 (22.63 – 24.12)	37.95 (36.31 – 39.61)
Switzerland	10.59 (10.38 – 10.79)	92.32 (90.33 – 94.15)	30.18 (29.53 – 30.80)		3.19 (3.07 – 3.30)	109.38 (105.28 – 113.21)	30.10 (29.12 – 31.00)	42.56 (40.77 – 44.33)
Syrian Arab Republic	7.22 (7.04 – 7.39)	103.71 (101.15 – 106.08)	11.28 (10.99 – 11.53)		4.28 (4.14 – 4.41)	146.23 (141.40 – 150.96)	59.29 (58.10 – 60.43)	14.99 (14.47 – 15.46)
Tajikistan	2.15 (2.05 – 2.24)	70.70 (67.35 – 74.08)	8.10 (7.77 – 8.39)		1.42 (1.34 – 1.49)	100.85 (95.24 – 105.77)	66.08 (64.13 – 68.09)	10.71 (10.12 – 11.27)
Thailand	65.10 (64.61 – 65.59)	112.39 (111.52 – 113.27)	22.28 (22.10 – 22.46)		36.53 (36.17 – 36.91)	171.99 (170.24 – 173.67)	56.12 (55.77 – 56.48)	24.65 (24.37 – 24.93)
Timor-Leste	0.26 (0.23 – 0.29)	58.96 (51.39 – 65.89)	5.74 (5.12 – 6.31)		0.15 (0.13 – 0.17)	84.10 (71.44 – 98.48)	56.49 (50.68 – 62.38)	8.52 (7.22 – 10.04)
Togo	1.62 (1.54 – 1.71)	74.74 (70.41 – 78.87)	4.62 (4.43 – 4.81)		1.04 (0.98 – 1.10)	107.96 (100.96 – 114.87)	64.08 (61.86 – 66.54)	7.91 (7.40 – 8.41)
Trinidad and Tobago	1.17 (1.10 – 1.24)	109.12 (102.81 – 115.18)	16.74 (15.74 – 17.78)		0.48 (0.44 – 0.52)	124.67 (113.38 – 135.33)	41.06 (38.18 – 43.79)	14.10 (12.77 – 15.41)
Tunisia	7.76 (7.60 – 7.95)	106.57 (104.33 – 109.22)	14.05 (13.74 – 14.40)		4.67 (4.54 – 4.80)	161.44 (157.06 – 165.98)	60.13 (59.11 – 61.16)	20.58 (19.95 – 21.22)
Türkiye	82.45 (81.87 – 83.01)	168.30 (167.14 – 169.46)	29.32 (29.09 – 29.56)		43.70 (43.29 – 44.11)	238.96 (236.67 – 241.19)	53.00 (52.67 – 53.36)	39.95 (39.49 – 40.43)
Turkmenistan	2.18 (2.09 – 2.27)	94.62 (90.65 – 98.74)	9.12 (8.78 – 9.48)		1.52 (1.44 – 1.60)	146.55 (138.71 – 154.69)	69.54 (67.46 – 71.48)	11.99 (11.33 – 12.66)
Uganda	10.71 (10.49 – 10.90)	116.28 (113.84 – 118.86)	7.04 (6.92 – 7.15)		6.79 (6.63 – 6.96)	171.87 (167.60 – 176.53)	63.44 (62.60 – 64.30)	10.08 (9.83 – 10.35)
Ukraine	47.42 (46.99 – 47.81)	144.40 (143.06 – 145.63)	10.11 (10.01 – 10.20)		30.62 (30.28 – 30.94)	248.29 (245.47 – 250.92)	64.59 (64.14 – 64.99)	13.25 (13.09 – 13.40)
United Arab Emirates	1.28 (1.21 – 1.35)	48.74 (45.22 – 52.12)	9.87 (9.32 – 10.40)		0.94 (0.88 – 1.00)	51.42 (47.80 – 55.28)	73.34 (70.95 – 75.67)	10.57 (9.88 – 11.29)
United Kingdom	97.13 (96.51 – 97.74)	111.28 (110.51 – 112.10)	31.04 (30.82 – 31.25)		26.28 (25.97 – 26.61)	128.38 (126.90 – 130.01)	27.05 (26.80 – 27.34)	36.74 (36.22 – 37.26)
United Republic of Tanzania	12.80 (12.57 – 13.01)	97.17 (95.24 – 99.03)	6.74 (6.64 – 6.83)		7.34 (7.17 – 7.51)	119.73 (116.74 – 122.59)	57.39 (56.55 – 58.25)	9.04 (8.81 – 9.25)
United States of America	320.64 (319.54 – 321.76)	93.21 (92.85 – 93.54)	18.70 (18.63 – 18.77)		127.42 (126.67 – 128.11)	126.20 (125.45 – 126.85)	39.74 (39.57 – 39.90)	19.84 (19.71 – 19.95)
Uruguay	4.92 (4.79 – 5.06)	168.12 (163.11 – 172.97)	28.60 (27.71 – 29.54)		1.93 (1.84 – 2.01)	219.47 (209.49 – 229.60)	39.15 (37.77 – 40.50)	32.65 (31.00 – 34.33)
Uzbekistan	10.74 (10.54 – 10.95)	77.54 (75.99 – 79.00)	9.01 (8.84 – 9.18)		7.62 (7.45 – 7.79)	122.01 (119.24 – 124.85)	70.95 (70.02 – 71.80)	11.29 (11.03 – 11.57)
Vanuatu	0.08 (0.06 – 0.10)	69.77 (55.23 – 87.56)	7.87 (6.37 – 9.80)		0.06 (0.04 – 0.07)	129.36 (97.13 – 165.07)	74.03 (63.42 – 84.38)	12.66 (9.43 – 16.61)
Venezuela (Bolivarian Republic of)	16.35 (16.09 – 16.62)	104.62 (102.94 – 106.34)	11.35 (11.17 – 11.52)		7.90 (7.72 – 8.08)	129.37 (126.46 – 132.31)	48.35 (47.57 – 49.12)	12.57 (12.27 – 12.87)
Viet Nam	71.39 (70.87 – 71.91)	132.63 (131.62 – 133.61)	17.54 (17.40 – 17.67)		50.30 (49.86 – 50.72)	220.18 (218.26 – 222.06)	70.47 (70.11 – 70.77)	27.13 (26.88 – 27.40)
Yemen	5.52 (5.37 – 5.67)	63.77 (61.90 – 65.72)	4.31 (4.21 – 4.41)		3.52 (3.41 – 3.64)	102.85 (99.30 – 106.49)	63.81 (62.62 – 65.02)	7.06 (6.83 – 7.31)
Zambia	4.12 (3.99 – 4.25)	110.70 (106.68 – 114.91)	5.56 (5.42 – 5.70)		2.31 (2.22 – 2.41)	135.33 (129.40 – 141.61)	56.13 (54.68 – 57.57)	7.00 (6.72 – 7.32)
Zimbabwe	4.38 (4.25 – 4.50)	142.30 (137.84 – 146.78)	6.33 (6.17 – 6.49)		2.39 (2.30 – 2.49)	175.97 (169.41 – 183.74)	54.64 (53.27 – 56.10)	6.58 (6.33 – 6.86)
World	5424.44 (5419.71 – 5429.31)	109.68 (109.58 – 109.78)	14.45 (14.44 – 14.47)		2683.36 (2679.86 – 2686.87)	152.22 (152.02 – 152.42)	49.47 (49.43 – 49.52)	17.29 (17.27 – 17.31)
Women
Afghanistan	8.56 (8.37 – 8.74)	77.53 (75.78 – 79.24)	7.25 (7.11 – 7.36)		6.14 (5.98 – 6.29)	141.80 (138.08 – 145.50)	71.73 (70.80 – 72.70)	14.44 (14.06 – 14.81)
Albania	1.91 (1.83 – 1.99)	66.33 (63.11 – 69.46)	14.93 (14.24 – 15.64)		0.94 (0.88 – 1.00)	104.98 (97.87 – 111.91)	49.53 (47.14 – 51.73)	33.99 (31.45 – 36.65)
Algeria	16.97 (16.69 – 17.22)	73.08 (71.85 – 74.17)	16.32 (16.06 – 16.57)		11.28 (11.06 – 11.48)	127.82 (125.26 – 130.10)	66.50 (65.80 – 67.20)	40.62 (39.75 – 41.51)
Angola	5.28 (5.13 – 5.43)	54.63 (52.96 – 56.25)	4.52 (4.43 – 4.62)		3.52 (3.40 – 3.64)	101.16 (97.57 – 104.47)	66.60 (65.39 – 67.95)	9.24 (8.92 – 9.55)
Argentina	33.66 (33.31 – 34.03)	88.67 (87.63 – 89.67)	18.46 (18.26 – 18.67)		15.49 (15.26 – 15.71)	142.31 (140.13 – 144.39)	46.01 (45.49 – 46.52)	33.24 (32.66 – 33.85)
Armenia	2.62 (2.51 – 2.72)	87.03 (83.33 – 90.24)	17.83 (17.03 – 18.58)		1.32 (1.25 – 1.39)	130.41 (122.91 – 137.12)	50.59 (48.60 – 52.43)	30.31 (28.40 – 32.23)
Australia	22.52 (22.21 – 22.80)	71.21 (70.11 – 72.24)	26.18 (25.79 – 26.57)		7.16 (7.00 – 7.32)	95.88 (93.65 – 98.16)	31.79 (31.21 – 32.43)	51.19 (49.78 – 52.57)
Austria	10.21 (10.01 – 10.41)	76.65 (74.92 – 78.34)	23.00 (22.48 – 23.50)		3.33 (3.22 – 3.43)	108.91 (105.37 – 112.20)	32.57 (31.61 – 33.43)	53.54 (51.42 – 55.62)
Azerbaijan	4.71 (4.57 – 4.85)	70.95 (68.84 – 73.00)	14.35 (13.94 – 14.78)		3.35 (3.23 – 3.46)	120.62 (116.28 – 124.80)	71.00 (69.79 – 72.37)	27.54 (26.48 – 28.62)
Bahamas	0.29 (0.25 – 0.32)	103.27 (90.31 – 115.95)	24.35 (21.27 – 27.50)		0.17 (0.15 – 0.20)	162.06 (136.94 – 185.98)	60.49 (54.85 – 66.06)	30.59 (25.39 – 35.99)
Bahrain	0.30 (0.26 – 0.33)	62.82 (55.18 – 71.22)	20.70 (18.26 – 23.39)		0.20 (0.17 – 0.23)	86.70 (74.14 – 99.54)	67.80 (62.25 – 72.81)	31.79 (26.93 – 37.13)
Bangladesh	48.01 (47.61 – 48.42)	60.91 (60.37 – 61.46)	12.16 (12.06 – 12.26)		36.66 (36.31 – 37.00)	116.63 (115.51 – 117.78)	76.35 (75.97 – 76.74)	28.24 (27.92 – 28.53)
Barbados	0.36 (0.32 – 0.40)	104.53 (92.76 – 117.30)	20.83 (18.65 – 23.29)		0.17 (0.14 – 0.19)	172.67 (147.17 – 199.55)	46.22 (41.14 – 50.92)	52.94 (44.31 – 63.19)
Belarus	9.08 (8.90 – 9.27)	79.41 (77.63 – 81.23)	12.83 (12.54 – 13.10)		4.55 (4.42 – 4.69)	128.86 (124.96 – 132.71)	50.12 (49.10 – 51.16)	28.64 (27.74 – 29.59)
Belgium	12.96 (12.74 – 13.18)	76.59 (75.09 – 78.13)	22.48 (22.07 – 22.89)		4.04 (3.92 – 4.15)	108.64 (105.28 – 111.61)	31.16 (30.40 – 31.94)	47.74 (45.94 – 49.36)
Belize	0.11 (0.09 – 0.13)	57.20 (45.91 – 69.14)	9.90 (8.01 – 11.98)		0.06 (0.05 – 0.08)	88.56 (66.81 – 113.05)	60.95 (51.24 – 69.40)	13.40 (10.09 – 17.26)
Benin	2.60 (2.50 – 2.70)	67.61 (64.86 – 70.37)	4.52 (4.39 – 4.66)		1.88 (1.80 – 1.97)	124.20 (118.52 – 130.08)	72.49 (70.73 – 74.16)	10.70 (10.20 – 11.20)
Bhutan	0.20 (0.17 – 0.23)	61.22 (52.14 – 69.61)	8.78 (7.58 – 10.05)		0.14 (0.11 – 0.16)	111.28 (91.36 – 131.91)	69.00 (62.34 – 74.97)	20.10 (16.48 – 24.12)
Bolivia (Plurinational State of)	6.06 (5.90 – 6.21)	91.23 (88.87 – 93.61)	8.34 (8.13 – 8.55)		3.17 (3.06 – 3.28)	151.12 (145.81 – 156.20)	52.35 (51.15 – 53.63)	15.08 (14.52 – 15.65)
Bosnia and Herzegovina	3.54 (3.42 – 3.65)	87.91 (84.62 – 90.94)	13.62 (13.14 – 14.10)		1.77 (1.68 – 1.85)	145.17 (137.84 – 151.75)	49.90 (48.19 – 51.62)	32.37 (30.62 – 34.10)
Botswana	0.73 (0.67 – 0.78)	64.78 (59.72 – 69.60)	8.17 (7.56 – 8.73)		0.52 (0.47 – 0.56)	114.91 (104.47 – 125.28)	71.59 (68.39 – 74.54)	12.86 (11.58 – 14.06)
Brazil	132.13 (131.35 – 132.81)	79.37 (78.91 – 79.82)	14.53 (14.44 – 14.61)		69.19 (68.69 – 69.72)	123.51 (122.61 – 124.45)	52.36 (52.10 – 52.63)	24.13 (23.94 – 24.33)
Brunei Darussalam	0.24 (0.21 – 0.27)	104.20 (90.64 – 118.10)	22.82 (19.90 – 26.23)		0.14 (0.12 – 0.17)	141.39 (117.82 – 165.44)	60.85 (55.21 – 67.21)	29.54 (24.54 – 36.00)
Bulgaria	8.03 (7.84 – 8.21)	88.01 (85.36 – 90.23)	10.67 (10.41 – 10.92)		3.54 (3.41 – 3.66)	151.74 (146.27 – 156.78)	44.08 (42.95 – 45.19)	23.88 (22.98 – 24.70)
Burkina Faso	5.60 (5.45 – 5.75)	90.61 (88.15 – 93.37)	6.08 (5.96 – 6.21)		4.09 (3.96 – 4.22)	163.40 (157.91 – 168.60)	73.10 (71.87 – 74.29)	14.55 (14.03 – 15.05)
Burundi	3.33 (3.21 – 3.44)	103.38 (99.61 – 106.98)	7.58 (7.35 – 7.80)		2.45 (2.35 – 2.55)	185.04 (177.56 – 192.50)	73.51 (71.95 – 75.01)	15.99 (15.28 – 16.68)
Cabo Verde	0.14 (0.11 – 0.16)	48.76 (40.20 – 56.92)	10.82 (8.92 – 12.65)		0.08 (0.06 – 0.10)	72.16 (56.48 – 88.90)	57.35 (49.68 – 66.60)	20.69 (16.17 – 26.31)
Cambodia	6.65 (6.49 – 6.81)	83.36 (81.31 – 85.45)	13.14 (12.81 – 13.45)		4.30 (4.18 – 4.42)	131.61 (127.88 – 135.21)	64.69 (63.50 – 65.82)	20.27 (19.63 – 20.92)
Cameroon	7.49 (7.32 – 7.65)	95.76 (93.49 – 97.94)	7.06 (6.93 – 7.18)		5.62 (5.48 – 5.77)	176.62 (171.77 – 181.53)	75.10 (74.07 – 76.10)	13.35 (12.98 – 13.71)
Canada	47.75 (47.35 – 48.19)	84.96 (84.15 – 85.83)	32.61 (32.29 – 32.94)		13.42 (13.21 – 13.65)	107.10 (105.37 – 108.99)	28.10 (27.70 – 28.52)	49.12 (48.10 – 50.18)
Central African Republic	1.20 (1.13 – 1.28)	85.16 (80.29 – 90.46)	4.60 (4.39 – 4.82)		0.85 (0.79 – 0.91)	152.59 (141.69 – 163.80)	70.30 (67.69 – 72.81)	8.36 (7.72 – 8.99)
Chad	3.72 (3.60 – 3.83)	81.36 (78.84 – 84.08)	3.71 (3.61 – 3.80)		3.04 (2.94 – 3.14)	170.01 (164.02 – 176.12)	81.87 (80.62 – 83.12)	10.90 (10.50 – 11.26)
Chile	14.54 (14.29 – 14.75)	77.56 (76.14 – 78.78)	21.28 (20.90 – 21.63)		6.03 (5.87 – 6.17)	110.74 (107.79 – 113.31)	41.43 (40.69 – 42.17)	35.49 (34.47 – 36.53)
China	944.89 (942.99 – 946.86)	67.81 (67.66 – 67.95)	19.29 (19.25 – 19.33)		433.70 (432.38 – 435.01)	97.11 (96.79 – 97.40)	45.90 (45.80 – 46.00)	36.32 (36.19 – 36.44)
Colombia	28.90 (28.55 – 29.23)	76.93 (75.98 – 77.79)	15.14 (14.95 – 15.32)		14.60 (14.36 – 14.85)	114.78 (112.92 – 116.67)	50.51 (49.89 – 51.10)	23.98 (23.55 – 24.43)
Comoros	0.25 (0.22 – 0.28)	85.24 (73.59 – 95.87)	8.28 (7.36 – 9.13)		0.19 (0.17 – 0.22)	160.18 (136.50 – 182.09)	76.89 (72.21 – 82.12)	16.83 (14.35 – 19.57)
Congo	0.92 (0.86 – 0.98)	50.32 (47.18 – 53.62)	4.51 (4.27 – 4.74)		0.74 (0.68 – 0.79)	97.59 (90.84 – 104.58)	80.15 (77.45 – 82.64)	7.98 (7.40 – 8.57)
Costa Rica	2.83 (2.72 – 2.93)	67.57 (64.79 – 70.10)	15.87 (15.22 – 16.47)		1.30 (1.23 – 1.37)	97.40 (91.54 – 102.21)	46.07 (43.96 – 47.75)	29.34 (27.35 – 31.05)
Côte d'Ivoire	7.46 (7.29 – 7.64)	96.77 (94.37 – 99.16)	6.51 (6.39 – 6.63)		5.63 (5.48 – 5.78)	179.13 (174.39 – 184.41)	75.43 (74.38 – 76.35)	11.05 (10.75 – 11.37)
Croatia	5.73 (5.57 – 5.87)	91.93 (89.12 – 94.69)	20.00 (19.42 – 20.53)		2.07 (1.98 – 2.15)	139.16 (132.90 – 144.95)	36.14 (34.87 – 37.39)	55.32 (52.31 – 58.02)
Cuba	11.87 (11.67 – 12.07)	91.16 (89.35 – 92.90)	21.84 (21.43 – 22.24)		5.30 (5.15 – 5.44)	138.67 (134.73 – 142.33)	44.62 (43.66 – 45.59)	37.24 (36.04 – 38.35)
Cyprus	1.26 (1.20 – 1.33)	92.64 (87.26 – 98.22)	30.04 (28.17 – 31.91)		0.45 (0.41 – 0.49)	127.15 (114.88 – 138.85)	35.63 (33.02 – 38.27)	56.34 (50.29 – 63.49)
Czechia	12.58 (12.36 – 12.80)	82.83 (81.13 – 84.51)	19.33 (18.95 – 19.69)		4.29 (4.17 – 4.42)	121.02 (117.35 – 124.85)	34.07 (33.21 – 34.93)	41.09 (39.69 – 42.52)
Dem. People's Republic of Korea	20.40 (20.14 – 20.70)	93.88 (92.65 – 95.30)	17.25 (17.01 – 17.51)		11.23 (11.04 – 11.44)	152.60 (149.98 – 155.49)	55.03 (54.34 – 55.73)	33.12 (32.46 – 33.84)
Democratic Republic of the Congo	20.75 (20.43 – 21.01)	78.64 (77.37 – 79.73)	5.14 (5.08 – 5.19)		14.00 (13.72 – 14.24)	135.60 (132.87 – 137.84)	67.50 (66.86 – 68.12)	11.60 (11.36 – 11.79)
Denmark	8.08 (7.90 – 8.25)	95.94 (93.38 – 98.51)	29.71 (29.03 – 30.43)		2.43 (2.33 – 2.53)	132.72 (127.45 – 138.59)	30.09 (29.10 – 31.10)	56.77 (53.70 – 59.71)
Djibouti	0.34 (0.30 – 0.37)	78.05 (69.98 – 86.49)	8.10 (7.32 – 8.87)		0.25 (0.22 – 0.28)	144.17 (126.63 – 163.08)	74.63 (69.70 – 79.17)	14.54 (12.55 – 16.41)
Dominican Republic	5.57 (5.42 – 5.72)	85.80 (83.55 – 88.10)	18.18 (17.72 – 18.67)		3.21 (3.10 – 3.32)	140.11 (135.24 – 144.83)	57.65 (56.30 – 58.89)	30.89 (29.71 – 32.09)
Ecuador	8.50 (8.32 – 8.69)	77.06 (75.33 – 78.77)	20.44 (19.99 – 20.91)		4.03 (3.91 – 4.16)	109.97 (106.64 – 113.59)	47.42 (46.33 – 48.60)	32.17 (31.02 – 33.40)
Egypt	43.58 (43.18 – 44.00)	92.17 (91.29 – 93.02)	12.60 (12.48 – 12.71)		27.76 (27.41 – 28.07)	152.26 (150.35 – 153.99)	63.70 (63.23 – 64.13)	21.98 (21.67 – 22.26)
El Salvador	3.00 (2.89 – 3.11)	64.60 (62.13 – 67.10)	11.34 (10.91 – 11.75)		1.42 (1.35 – 1.50)	97.18 (92.20 – 102.39)	47.44 (45.70 – 49.20)	16.74 (15.81 – 17.70)
Equatorial Guinea	0.31 (0.28 – 0.34)	82.58 (73.26 – 92.84)	6.53 (5.97 – 7.12)		0.26 (0.23 – 0.29)	171.40 (150.11 – 195.51)	82.90 (78.48 – 86.88)	15.14 (13.17 – 17.17)
Eritrea	1.07 (1.01 – 1.14)	84.90 (79.75 – 90.41)	8.83 (8.34 – 9.36)		0.68 (0.63 – 0.73)	149.69 (138.50 – 161.29)	63.43 (60.65 – 66.28)	17.52 (16.00 – 19.01)
Estonia	1.89 (1.80 – 1.97)	82.90 (78.24 – 87.90)	21.98 (20.88 – 23.15)		0.54 (0.49 – 0.59)	116.51 (106.15 – 127.81)	28.75 (26.61 – 30.95)	42.09 (37.84 – 46.78)
Eswatini	0.47 (0.43 – 0.51)	110.88 (100.64 – 122.22)	7.48 (6.92 – 8.15)		0.36 (0.32 – 0.39)	226.46 (201.80 – 252.49)	76.39 (72.72 – 79.96)	13.61 (12.17 – 15.16)
Ethiopia	34.97 (34.64 – 35.35)	91.35 (90.39 – 92.41)	9.96 (9.88 – 10.05)		25.83 (25.54 – 26.15)	176.77 (174.65 – 179.02)	73.86 (73.41 – 74.30)	22.36 (22.07 – 22.69)
Fiji	0.54 (0.50 – 0.59)	117.02 (107.53 – 128.32)	15.12 (13.83 – 16.59)		0.40 (0.36 – 0.44)	207.01 (186.93 – 227.78)	73.38 (69.50 – 77.40)	21.87 (19.61 – 24.39)
Finland	6.17 (6.02 – 6.32)	67.77 (65.81 – 69.90)	21.73 (21.13 – 22.30)		1.72 (1.64 – 1.80)	92.77 (88.35 – 97.15)	27.78 (26.75 – 28.92)	49.10 (46.40 – 52.05)
France	83.69 (83.14 – 84.31)	82.78 (82.11 – 83.51)	27.13 (26.93 – 27.36)		24.76 (24.47 – 25.07)	119.24 (117.84 – 120.80)	29.59 (29.27 – 29.88)	58.52 (57.65 – 59.48)
French Guiana	0.10 (0.08 – 0.12)	63.60 (50.84 – 77.25)	18.16 (14.48 – 22.05)		0.06 (0.05 – 0.08)	106.55 (79.51 – 133.48)	66.32 (56.33 – 75.70)	34.53 (25.01 – 45.60)
French Polynesia	0.19 (0.16 – 0.21)	94.22 (79.79 – 108.05)	22.32 (18.94 – 25.85)		0.12 (0.09 – 0.14)	157.93 (128.65 – 189.13)	62.16 (55.20 – 69.50)	42.76 (34.28 – 53.05)
Gabon	0.61 (0.57 – 0.66)	76.79 (70.73 – 83.24)	8.51 (7.93 – 9.12)		0.47 (0.43 – 0.51)	145.52 (131.79 – 160.41)	76.06 (72.62 – 79.32)	16.08 (14.56 – 17.73)
Gambia	0.46 (0.42 – 0.50)	61.02 (54.90 – 66.86)	5.45 (5.03 – 5.85)		0.33 (0.29 – 0.36)	108.24 (95.67 – 120.47)	70.81 (66.47 – 74.77)	10.53 (9.34 – 11.68)
Georgia	3.82 (3.70 – 3.94)	84.45 (81.39 – 87.34)	12.34 (11.94 – 12.74)		1.80 (1.71 – 1.88)	136.30 (129.32 – 142.32)	47.06 (45.47 – 48.63)	27.42 (25.89 – 28.82)
Germany	115.34 (114.69 – 116.00)	83.91 (83.31 – 84.52)	22.47 (22.33 – 22.62)		35.28 (34.91 – 35.65)	118.60 (117.26 – 119.83)	30.59 (30.31 – 30.84)	46.98 (46.36 – 47.52)
Ghana	9.86 (9.65 – 10.04)	87.81 (85.93 – 89.49)	9.21 (9.05 – 9.38)		7.33 (7.16 – 7.49)	154.62 (150.96 – 158.03)	74.40 (73.53 – 75.31)	16.24 (15.84 – 16.64)
Greece	13.27 (13.04 – 13.49)	76.44 (74.73 – 78.12)	20.34 (19.97 – 20.71)		3.81 (3.67 – 3.93)	107.09 (103.44 – 110.51)	28.68 (27.84 – 29.40)	47.04 (45.20 – 48.88)
Guadeloupe	0.42 (0.38 – 0.46)	73.53 (65.42 – 82.05)	20.82 (18.60 – 23.06)		0.17 (0.14 – 0.20)	117.32 (99.75 – 137.04)	40.57 (35.78 – 45.30)	42.92 (35.82 – 51.30)
Guam	0.11 (0.09 – 0.14)	80.85 (65.12 – 96.51)	25.24 (20.53 – 30.01)		0.05 (0.04 – 0.07)	123.47 (91.51 – 156.51)	46.49 (37.70 – 55.44)	32.62 (23.28 – 42.59)
Guatemala	5.83 (5.68 – 5.98)	73.64 (71.69 – 75.53)	9.86 (9.63 – 10.10)		3.27 (3.15 – 3.38)	116.18 (112.13 – 120.29)	56.12 (54.78 – 57.33)	13.57 (13.07 – 14.08)
Guinea	3.93 (3.81 – 4.06)	90.27 (87.51 – 93.48)	5.96 (5.82 – 6.11)		2.98 (2.88 – 3.08)	167.58 (161.84 – 173.68)	75.68 (74.35 – 77.05)	14.10 (13.60 – 14.64)
Guinea-Bissau	0.53 (0.48 – 0.58)	84.29 (77.11 – 92.59)	6.09 (5.70 – 6.54)		0.40 (0.36 – 0.44)	157.29 (141.59 – 174.14)	76.05 (72.19 – 79.64)	11.83 (10.62 – 13.15)
Guyana	0.34 (0.31 – 0.38)	76.59 (69.06 – 85.17)	8.97 (8.09 – 9.91)		0.23 (0.20 – 0.26)	135.81 (118.59 – 153.01)	66.86 (61.82 – 71.93)	13.27 (11.50 – 15.07)
Haiti	4.42 (4.29 – 4.55)	82.56 (79.96 – 84.93)	8.64 (8.39 – 8.87)		2.13 (2.04 – 2.22)	108.50 (103.95 – 113.32)	48.16 (46.72 – 49.74)	11.91 (11.39 – 12.49)
Honduras	3.65 (3.54 – 3.76)	82.61 (80.07 – 85.32)	11.32 (10.96 – 11.70)		2.32 (2.23 – 2.42)	140.07 (134.56 – 145.73)	63.70 (62.16 – 65.40)	20.66 (19.79 – 21.55)
Hungary	15.13 (14.90 – 15.37)	112.21 (110.07 – 114.34)	19.44 (19.11 – 19.78)		6.22 (6.07 – 6.38)	180.80 (175.98 – 185.29)	41.14 (40.32 – 41.91)	37.70 (36.57 – 38.83)
Iceland	0.32 (0.29 – 0.36)	76.99 (67.69 – 85.85)	25.77 (22.60 – 29.05)		0.10 (0.08 – 0.12)	97.29 (79.95 – 116.14)	31.88 (27.13 – 36.87)	51.24 (40.42 – 64.59)
India	446.77 (445.45 – 448.08)	62.61 (62.42 – 62.79)	7.69 (7.67 – 7.71)		323.69 (322.57 – 324.74)	115.27 (114.87 – 115.65)	72.45 (72.32 – 72.59)	12.84 (12.79 – 12.88)
Indonesia	114.25 (113.58 – 114.90)	73.85 (73.41 – 74.26)	9.44 (9.38 – 9.49)		80.23 (79.64 – 80.77)	128.29 (127.34 – 129.16)	70.22 (69.94 – 70.50)	15.35 (15.22 – 15.46)
Iran (Islamic Republic of)	36.53 (36.14 – 36.91)	81.35 (80.47 – 82.20)	18.58 (18.38 – 18.77)		20.35 (20.08 – 20.63)	107.34 (105.89 – 108.83)	55.71 (55.18 – 56.20)	27.57 (27.14 – 27.98)
Iraq	11.13 (10.92 – 11.34)	79.51 (77.88 – 80.99)	12.60 (12.37 – 12.83)		7.62 (7.43 – 7.81)	134.04 (130.59 – 137.45)	68.45 (67.61 – 69.36)	22.85 (22.23 – 23.42)
Ireland	4.98 (4.84 – 5.11)	90.00 (87.22 – 92.76)	31.76 (30.80 – 32.81)		1.67 (1.59 – 1.75)	116.72 (110.66 – 122.22)	33.59 (32.18 – 34.92)	59.96 (56.29 – 63.69)
Israel	6.36 (6.20 – 6.52)	75.47 (73.48 – 77.61)	25.31 (24.65 – 26.03)		2.04 (1.96 – 2.13)	100.80 (96.57 – 105.12)	32.10 (31.08 – 33.28)	50.08 (47.39 – 52.78)
Italy	89.85 (89.23 – 90.45)	78.97 (78.24 – 79.65)	26.37 (26.17 – 26.57)		22.33 (22.01 – 22.64)	104.30 (102.81 – 105.78)	24.85 (24.55 – 25.12)	64.20 (63.15 – 65.27)
Jamaica	2.21 (2.12 – 2.30)	110.63 (105.83 – 115.49)	14.16 (13.54 – 14.76)		1.30 (1.23 – 1.38)	183.91 (173.78 – 194.54)	58.99 (57.04 – 61.11)	24.81 (23.30 – 26.40)
Japan	185.46 (184.62 – 186.32)	61.31 (60.86 – 61.72)	25.29 (25.17 – 25.42)		32.44 (32.08 – 32.79)	81.52 (80.57 – 82.43)	17.49 (17.32 – 17.67)	55.59 (54.87 – 56.39)
Jordan	3.01 (2.90 – 3.11)	75.50 (72.56 – 78.22)	16.03 (15.43 – 16.60)		2.12 (2.03 – 2.22)	132.28 (126.37 – 138.09)	70.68 (68.99 – 72.31)	32.51 (30.94 – 34.20)
Kazakhstan	9.32 (9.14 – 9.53)	71.61 (70.17 – 73.15)	8.96 (8.78 – 9.16)		6.16 (6.00 – 6.31)	126.01 (122.91 – 129.24)	66.03 (65.10 – 66.97)	16.94 (16.49 – 17.39)
Kenya	18.00 (17.72 – 18.25)	112.79 (110.94 – 114.41)	9.51 (9.38 – 9.63)		13.56 (13.33 – 13.77)	200.05 (196.34 – 203.15)	75.33 (74.68 – 75.94)	13.18 (12.94 – 13.41)
Kuwait	0.87 (0.81 – 0.93)	65.94 (60.68 – 71.06)	35.16 (32.79 – 37.43)		0.67 (0.62 – 0.72)	92.70 (84.88 – 100.27)	76.55 (73.62 – 79.27)	53.21 (48.26 – 58.11)
Kyrgyzstan	2.22 (2.13 – 2.31)	68.01 (65.22 – 70.90)	11.44 (10.97 – 11.91)		1.48 (1.41 – 1.56)	110.52 (104.78 – 116.18)	66.91 (64.93 – 68.94)	19.94 (18.83 – 20.96)
Lao People's Democratic Republic	2.67 (2.56 – 2.77)	89.35 (85.69 – 92.66)	12.51 (12.03 – 12.94)		1.85 (1.76 – 1.93)	151.89 (144.87 – 159.09)	69.15 (67.45 – 70.89)	22.52 (21.39 – 23.71)
Latvia	2.71 (2.62 – 2.81)	89.50 (85.70 – 93.65)	17.12 (16.45 – 17.81)		0.94 (0.89 – 1.00)	136.65 (128.07 – 146.05)	34.73 (32.93 – 36.48)	34.64 (32.29 – 37.22)
Lebanon	3.36 (3.24 – 3.47)	85.82 (82.87 – 88.72)	14.34 (13.85 – 14.85)		2.09 (2.00 – 2.18)	148.94 (142.47 – 155.28)	62.32 (60.57 – 63.98)	31.15 (29.71 – 32.73)
Lesotho	0.90 (0.84 – 0.96)	90.94 (84.89 – 96.86)	5.71 (5.38 – 6.04)		0.58 (0.54 – 0.63)	157.48 (144.50 – 170.63)	64.60 (61.62 – 67.78)	7.40 (6.78 – 8.01)
Liberia	1.59 (1.51 – 1.67)	91.86 (87.24 – 96.49)	7.12 (6.82 – 7.41)		1.20 (1.13 – 1.27)	170.69 (161.12 – 180.87)	75.20 (73.01 – 77.25)	13.75 (12.91 – 14.64)
Libya	2.40 (2.30 – 2.49)	74.38 (71.39 – 77.45)	13.46 (12.89 – 14.01)		1.47 (1.40 – 1.55)	108.64 (102.97 – 114.68)	61.44 (59.59 – 63.48)	18.45 (17.46 – 19.45)
Lithuania	3.71 (3.60 – 3.83)	88.71 (85.14 – 92.25)	14.06 (13.57 – 14.52)		1.40 (1.32 – 1.48)	139.80 (132.06 – 148.26)	37.74 (36.21 – 39.34)	31.87 (29.96 – 33.93)
Luxembourg	0.52 (0.47 – 0.56)	68.87 (62.67 – 76.00)	23.45 (21.29 – 25.70)		0.17 (0.15 – 0.20)	92.31 (78.34 – 106.62)	33.66 (29.49 – 37.67)	45.04 (36.92 – 53.77)
Madagascar	8.22 (8.04 – 8.39)	89.17 (87.12 – 91.06)	9.32 (9.14 – 9.49)		5.72 (5.58 – 5.87)	152.19 (148.46 – 156.26)	69.57 (68.59 – 70.56)	17.52 (17.02 – 18.01)
Malawi	8.75 (8.57 – 8.92)	137.04 (134.12 – 140.01)	14.38 (14.11 – 14.63)		6.48 (6.34 – 6.63)	268.31 (261.87 – 274.73)	74.10 (73.19 – 74.95)	23.87 (23.23 – 24.50)
Malaysia	14.65 (14.43 – 14.89)	79.93 (78.77 – 81.24)	19.19 (18.87 – 19.51)		8.82 (8.63 – 9.01)	125.77 (123.11 – 128.48)	60.17 (59.34 – 60.96)	31.65 (30.95 – 32.44)
Maldives	0.09 (0.07 – 0.11)	48.77 (38.97 – 59.75)	16.29 (12.90 – 20.06)		0.07 (0.06 – 0.09)	95.97 (73.58 – 118.07)	80.22 (71.11 – 88.47)	45.68 (34.27 – 60.54)
Mali	6.47 (6.31 – 6.61)	115.08 (112.21 – 118.02)	7.09 (6.96 – 7.21)		4.80 (4.66 – 4.93)	214.27 (207.64 – 220.14)	74.15 (73.11 – 75.20)	18.67 (18.11 – 19.27)
Malta	0.47 (0.42 – 0.51)	69.67 (62.11 – 77.77)	26.37 (23.72 – 29.05)		0.14 (0.12 – 0.17)	98.42 (81.99 – 116.34)	30.04 (25.90 – 34.11)	52.95 (43.26 – 65.20)
Martinique	0.43 (0.39 – 0.47)	68.46 (60.73 – 76.44)	24.28 (21.83 – 26.90)		0.15 (0.13 – 0.17)	103.09 (86.49 – 120.47)	34.66 (29.93 – 39.02)	56.93 (46.40 – 70.09)
Mauritania	1.33 (1.25 – 1.39)	82.62 (78.08 – 86.73)	7.85 (7.50 – 8.20)		0.99 (0.93 – 1.05)	151.92 (141.48 – 161.06)	74.66 (72.23 – 77.08)	16.80 (15.66 – 17.92)
Mauritius	0.75 (0.71 – 0.81)	63.93 (59.76 – 68.62)	12.57 (11.65 – 13.57)		0.41 (0.37 – 0.44)	103.74 (94.29 – 113.79)	53.85 (50.43 – 57.14)	21.31 (19.03 – 23.58)
Mexico	49.80 (49.36 – 50.26)	61.43 (60.88 – 62.00)	13.01 (12.89 – 13.13)		29.02 (28.68 – 29.37)	98.14 (96.98 – 99.33)	58.28 (57.86 – 58.72)	21.79 (21.50 – 22.08)
Mongolia	2.21 (2.12 – 2.31)	145.49 (139.54 – 151.83)	31.37 (30.03 – 32.92)		1.28 (1.21 – 1.34)	193.10 (182.64 – 204.28)	57.74 (55.65 – 59.81)	37.87 (35.47 – 40.37)
Montenegro	0.69 (0.64 – 0.74)	98.75 (90.83 – 106.67)	22.07 (20.33 – 23.87)		0.31 (0.28 – 0.35)	155.37 (137.85 – 172.88)	45.35 (41.66 – 48.94)	42.34 (36.83 – 48.23)
Morocco	15.79 (15.56 – 16.04)	70.50 (69.42 – 71.59)	14.63 (14.40 – 14.87)		10.62 (10.42 – 10.84)	122.23 (119.91 – 124.67)	67.27 (66.49 – 68.07)	29.74 (29.09 – 30.38)
Mozambique	11.63 (11.41 – 11.83)	104.77 (102.62 – 106.67)	8.33 (8.21 – 8.46)		7.76 (7.58 – 7.92)	186.03 (181.58 – 190.08)	66.73 (65.88 – 67.64)	16.50 (16.11 – 16.87)
Myanmar	27.32 (27.00 – 27.63)	85.12 (84.12 – 86.11)	12.20 (12.06 – 12.34)		19.26 (18.98 – 19.53)	146.41 (144.34 – 148.47)	70.49 (69.94 – 71.04)	20.50 (20.16 – 20.80)
Namibia	1.04 (0.98 – 1.11)	103.40 (96.55 – 110.02)	7.88 (7.41 – 8.35)		0.73 (0.67 – 0.78)	181.72 (167.36 – 194.86)	69.89 (67.26 – 72.65)	10.80 (9.95 – 11.66)
Nepal	7.77 (7.60 – 7.94)	52.53 (51.39 – 53.77)	7.90 (7.72 – 8.07)		5.19 (5.05 – 5.34)	90.16 (87.67 – 92.66)	66.81 (65.84 – 67.86)	13.84 (13.45 – 14.23)
Netherlands	22.62 (22.32 – 22.91)	92.33 (90.89 – 93.71)	27.92 (27.50 – 28.30)		7.48 (7.31 – 7.65)	130.24 (127.31 – 133.29)	33.07 (32.44 – 33.65)	57.46 (55.84 – 59.09)
New Caledonia	0.19 (0.17 – 0.22)	90.83 (78.11 – 103.93)	35.69 (30.28 – 41.61)		0.12 (0.10 – 0.14)	155.37 (129.14 – 183.70)	59.79 (53.01 – 66.67)	61.44 (47.98 – 76.62)
New Zealand	5.24 (5.09 – 5.38)	89.96 (87.23 – 92.68)	32.29 (31.23 – 33.26)		1.86 (1.78 – 1.94)	126.37 (121.03 – 132.07)	35.60 (34.35 – 36.85)	57.71 (54.40 – 61.05)
Nicaragua	2.52 (2.41 – 2.62)	72.21 (69.18 – 75.12)	14.68 (14.06 – 15.27)		1.52 (1.44 – 1.60)	115.22 (109.23 – 121.21)	60.49 (58.73 – 62.43)	26.27 (24.72 – 27.80)
Niger	4.76 (4.63 – 4.89)	69.06 (66.98 – 70.94)	4.94 (4.84 – 5.04)		3.43 (3.32 – 3.54)	131.52 (126.99 – 135.93)	72.05 (70.78 – 73.49)	13.48 (12.99 – 13.96)
Nigeria	46.64 (46.22 – 47.03)	81.40 (80.61 – 82.26)	3.63 (3.61 – 3.66)		34.74 (34.38 – 35.09)	140.02 (138.56 – 141.56)	74.49 (74.12 – 74.90)	8.70 (8.61 – 8.79)
North Macedonia	1.76 (1.68 – 1.84)	86.17 (81.98 – 90.10)	12.69 (12.09 – 13.30)		0.97 (0.91 – 1.03)	145.73 (136.39 – 154.37)	55.26 (53.20 – 57.52)	29.70 (27.71 – 31.81)
Norway	6.54 (6.38 – 6.70)	83.54 (81.11 – 85.81)	31.01 (30.13 – 31.84)		1.56 (1.49 – 1.64)	95.48 (91.06 – 100.31)	23.85 (22.86 – 24.91)	52.47 (49.15 – 55.79)
Oman	0.75 (0.70 – 0.81)	57.42 (53.10 – 61.84)	11.06 (10.30 – 11.86)		0.54 (0.50 – 0.59)	101.78 (92.61 – 111.32)	72.30 (68.88 – 75.46)	24.18 (21.93 – 26.58)
Pakistan	59.70 (59.18 – 60.20)	70.83 (70.21 – 71.42)	8.38 (8.32 – 8.44)		44.84 (44.42 – 45.29)	133.65 (132.36 – 134.99)	75.12 (74.76 – 75.47)	18.81 (18.62 – 19.00)
Panama	1.81 (1.72 – 1.91)	61.89 (58.83 – 65.28)	15.29 (14.54 – 16.07)		0.92 (0.86 – 0.99)	95.97 (89.74 – 102.57)	51.13 (48.95 – 53.46)	25.52 (23.61 – 27.51)
Papua New Guinea	3.93 (3.80 – 4.06)	122.22 (118.19 – 126.42)	15.39 (14.94 – 15.86)		2.91 (2.81 – 3.02)	203.55 (196.32 – 211.07)	74.12 (72.74 – 75.48)	25.72 (24.70 – 26.84)
Paraguay	3.05 (2.94 – 3.16)	81.75 (78.79 – 84.67)	12.26 (11.82 – 12.70)		1.65 (1.57 – 1.72)	128.77 (122.49 – 134.35)	54.21 (52.45 – 55.96)	18.90 (17.90 – 19.80)
Peru	19.14 (18.89 – 19.39)	86.24 (85.00 – 87.38)	14.61 (14.40 – 14.82)		9.52 (9.34 – 9.71)	128.34 (125.88 – 130.91)	49.72 (49.03 – 50.46)	21.77 (21.31 – 22.22)
Philippines	56.51 (56.03 – 56.96)	102.01 (101.15 – 102.85)	16.63 (16.49 – 16.77)		34.13 (33.74 – 34.48)	163.12 (161.23 – 164.85)	60.40 (59.98 – 60.81)	30.09 (29.73 – 30.45)
Poland	54.25 (53.79 – 54.68)	104.26 (103.25 – 105.24)	21.97 (21.77 – 22.18)		21.42 (21.14 – 21.69)	160.88 (158.60 – 163.04)	39.49 (39.05 – 39.92)	47.08 (46.31 – 47.83)
Portugal	14.25 (14.03 – 14.47)	77.50 (75.94 – 79.16)	24.30 (23.87 – 24.72)		3.80 (3.69 – 3.92)	106.15 (102.88 – 109.56)	26.69 (25.98 – 27.39)	56.16 (53.99 – 58.50)
Puerto Rico	2.58 (2.49 – 2.68)	59.90 (57.11 – 62.63)	18.27 (17.49 – 19.02)		0.94 (0.88 – 1.00)	92.51 (86.26 – 98.19)	36.34 (34.51 – 38.34)	32.64 (30.36 – 35.00)
Qatar	0.26 (0.22 – 0.29)	61.76 (52.95 – 70.42)	29.41 (25.90 – 33.46)		0.20 (0.17 – 0.22)	94.79 (80.62 – 110.14)	77.25 (72.07 – 82.44)	51.00 (42.50 – 60.16)
Republic of Korea	36.56 (36.19 – 36.95)	50.97 (50.38 – 51.58)	24.62 (24.33 – 24.91)		11.69 (11.47 – 11.89)	64.39 (63.19 – 65.56)	31.97 (31.55 – 32.43)	47.08 (46.01 – 48.10)
Republic of Moldova	3.30 (3.18 – 3.42)	84.68 (81.63 – 87.81)	10.68 (10.28 – 11.07)		1.98 (1.88 – 2.07)	141.38 (134.42 – 148.03)	59.86 (58.13 – 61.65)	18.94 (17.98 – 19.91)
Réunion	0.63 (0.58 – 0.68)	70.37 (64.53 – 75.89)	26.23 (24.10 – 28.51)		0.29 (0.26 – 0.33)	108.25 (96.64 – 120.91)	46.56 (42.79 – 50.25)	56.70 (49.45 – 64.78)
Romania	23.39 (23.08 – 23.69)	96.12 (94.70 – 97.50)	14.46 (14.26 – 14.66)		10.47 (10.26 – 10.67)	159.78 (156.58 – 162.88)	44.77 (44.13 – 45.39)	33.08 (32.37 – 33.86)
Russian Federation	147.56 (146.84 – 148.30)	84.94 (84.42 – 85.41)	11.91 (11.85 – 11.97)		73.63 (73.12 – 74.15)	140.71 (139.70 – 141.72)	49.90 (49.64 – 50.15)	23.13 (22.95 – 23.30)
Rwanda	2.56 (2.46 – 2.67)	55.79 (53.35 – 58.15)	6.75 (6.51 – 6.99)		1.94 (1.85 – 2.02)	105.61 (100.62 – 110.35)	75.54 (73.87 – 77.24)	12.35 (11.75 – 12.91)
Saint Lucia	0.09 (0.07 – 0.11)	63.41 (51.60 – 77.27)	9.79 (7.94 – 11.86)		0.05 (0.04 – 0.07)	104.80 (77.72 – 135.98)	57.14 (46.59 – 67.08)	18.96 (13.70 – 25.20)
Samoa	0.10 (0.08 – 0.12)	113.73 (90.65 – 136.29)	19.96 (16.16 – 24.36)		0.07 (0.05 – 0.09)	203.96 (158.32 – 257.76)	69.07 (59.55 – 77.84)	38.84 (29.28 – 51.46)
Sao Tome and Principe	0.04 (0.03 – 0.06)	60.08 (42.15 – 78.85)	8.10 (5.90 – 10.59)		0.04 (0.02 – 0.05)	122.93 (83.18 – 166.33)	85.71 (74.09 – 95.78)	15.87 (10.61 – 22.00)
Saudi Arabia	5.35 (5.21 – 5.49)	44.97 (43.73 – 46.19)	13.10 (12.75 – 13.46)		3.88 (3.77 – 4.00)	75.46 (73.10 – 78.11)	72.50 (71.29 – 73.68)	21.29 (20.56 – 22.07)
Senegal	5.02 (4.89 – 5.16)	88.11 (85.75 – 90.55)	10.86 (10.60 – 11.11)		3.72 (3.61 – 3.83)	161.57 (156.36 – 166.45)	74.02 (72.74 – 75.23)	22.82 (22.04 – 23.58)
Serbia	10.31 (10.11 – 10.50)	101.91 (99.67 – 104.15)	14.47 (14.16 – 14.75)		5.11 (4.97 – 5.25)	176.16 (171.01 – 181.41)	49.54 (48.51 – 50.44)	36.30 (35.11 – 37.46)
Sierra Leone	0.70 (0.65 – 0.75)	24.67 (22.75 – 26.57)	1.98 (1.87 – 2.10)		0.56 (0.51 – 0.60)	50.93 (46.53 – 55.43)	79.32 (76.15 – 82.39)	5.03 (4.62 – 5.47)
Singapore	5.62 (5.47 – 5.78)	92.85 (90.34 – 95.66)	42.67 (41.37 – 44.04)		2.65 (2.55 – 2.76)	129.52 (124.22 – 134.88)	47.22 (45.90 – 48.52)	72.30 (68.88 – 76.12)
Slovakia	6.77 (6.62 – 6.94)	95.94 (93.39 – 98.74)	19.43 (18.92 – 19.93)		2.61 (2.50 – 2.71)	137.18 (131.57 – 143.02)	38.54 (37.35 – 39.65)	34.91 (33.24 – 36.39)
Slovenia	3.02 (2.91 – 3.13)	92.60 (88.34 – 96.36)	27.68 (26.56 – 28.78)		0.97 (0.90 – 1.03)	131.81 (123.23 – 140.15)	32.16 (30.47 – 33.83)	66.36 (60.93 – 72.17)
Solomon Islands	0.20 (0.17 – 0.23)	78.38 (67.79 – 90.09)	11.72 (10.20 – 13.26)		0.15 (0.13 – 0.17)	147.67 (122.35 – 170.85)	74.87 (68.69 – 81.01)	23.41 (19.20 – 27.35)
Somalia	4.93 (4.80 – 5.07)	112.63 (109.48 – 116.01)	5.76 (5.64 – 5.88)		3.58 (3.46 – 3.69)	208.24 (201.33 – 215.00)	72.48 (71.31 – 73.69)	15.20 (14.66 – 15.76)
South Africa	33.89 (33.53 – 34.23)	110.58 (109.37 – 111.69)	10.17 (10.06 – 10.26)		20.65 (20.38 – 20.92)	171.27 (168.97 – 173.52)	60.93 (60.42 – 61.45)	11.53 (11.37 – 11.68)
South Sudan	2.94 (2.83 – 3.04)	83.28 (80.02 – 86.31)	4.57 (4.44 – 4.70)		2.08 (1.99 – 2.17)	150.41 (143.59 – 156.59)	70.73 (69.06 – 72.38)	10.41 (9.94 – 10.88)
Spain	46.15 (45.74 – 46.56)	65.33 (64.61 – 66.04)	21.13 (20.91 – 21.34)		15.28 (15.02 – 15.52)	96.73 (95.11 – 98.36)	33.11 (32.65 – 33.56)	61.69 (60.40 – 62.89)
Sri Lanka	9.33 (9.13 – 9.52)	52.59 (51.46 – 53.71)	13.29 (13.00 – 13.59)		5.36 (5.21 – 5.50)	88.52 (86.09 – 90.78)	57.46 (56.44 – 58.45)	27.05 (26.25 – 27.89)
State of Palestine	1.34 (1.27 – 1.41)	81.46 (77.06 – 86.18)	15.61 (14.87 – 16.47)		0.87 (0.81 – 0.92)	131.85 (123.02 – 141.27)	64.87 (62.46 – 67.58)	28.96 (26.83 – 31.14)
Sudan	10.50 (10.30 – 10.70)	69.71 (68.33 – 71.05)	7.28 (7.16 – 7.39)		6.40 (6.24 – 6.56)	106.13 (103.50 – 108.89)	60.89 (59.96 – 61.86)	13.42 (13.08 – 13.78)
Suriname	0.29 (0.25 – 0.32)	76.08 (67.32 – 84.98)	12.34 (10.95 – 13.76)		0.16 (0.13 – 0.18)	118.24 (100.13 – 136.80)	55.24 (49.25 – 61.00)	16.05 (13.49 – 18.95)
Sweden	12.36 (12.13 – 12.59)	79.97 (78.26 – 81.77)	27.08 (26.56 – 27.63)		3.07 (2.96 – 3.18)	102.00 (98.37 – 105.90)	24.80 (23.97 – 25.62)	56.85 (54.26 – 59.42)
Switzerland	8.83 (8.64 – 9.00)	67.62 (65.89 – 69.41)	24.25 (23.71 – 24.82)		2.53 (2.44 – 2.63)	88.67 (85.02 – 92.28)	28.68 (27.76 – 29.66)	55.94 (53.30 – 58.94)
Syrian Arab Republic	6.63 (6.47 – 6.79)	80.54 (78.61 – 82.47)	15.77 (15.42 – 16.14)		4.05 (3.92 – 4.17)	122.30 (118.15 – 126.19)	61.05 (59.91 – 62.24)	27.23 (26.32 – 28.21)
Tajikistan	2.08 (1.99 – 2.17)	58.34 (55.78 – 61.24)	10.01 (9.61 – 10.41)		1.51 (1.43 – 1.59)	95.64 (90.33 – 100.47)	72.83 (70.84 – 74.79)	16.73 (15.81 – 17.65)
Thailand	53.73 (53.33 – 54.17)	78.16 (77.49 – 78.89)	26.29 (26.06 – 26.54)		30.53 (30.19 – 30.84)	129.12 (127.66 – 130.49)	56.82 (56.42 – 57.23)	42.25 (41.69 – 42.79)
Timor-Leste	0.26 (0.22 – 0.29)	52.96 (46.24 – 59.30)	6.46 (5.77 – 7.18)		0.16 (0.14 – 0.19)	90.15 (76.55 – 104.93)	63.92 (57.66 – 69.92)	12.71 (10.63 – 14.83)
Togo	1.98 (1.90 – 2.08)	74.37 (70.84 – 77.88)	5.67 (5.47 – 5.88)		1.50 (1.43 – 1.58)	135.86 (129.36 – 143.37)	75.73 (73.76 – 77.64)	12.32 (11.69 – 13.03)
Trinidad and Tobago	1.05 (0.99 – 1.12)	89.10 (83.71 – 95.33)	20.20 (18.91 – 21.59)		0.57 (0.53 – 0.62)	140.82 (130.12 – 152.70)	54.18 (51.46 – 57.42)	27.82 (25.54 – 30.45)
Tunisia	4.82 (4.68 – 4.94)	57.52 (55.84 – 58.96)	11.53 (11.18 – 11.84)		2.80 (2.70 – 2.90)	91.15 (87.72 – 94.24)	58.19 (56.81 – 59.56)	22.45 (21.52 – 23.32)
Türkiye	47.23 (46.75 – 47.64)	75.80 (75.05 – 76.47)	21.03 (20.82 – 21.23)		23.86 (23.53 – 24.16)	114.47 (112.87 – 115.87)	50.52 (50.07 – 50.99)	43.93 (43.19 – 44.59)
Turkmenistan	2.27 (2.18 – 2.37)	74.84 (71.87 – 78.12)	12.04 (11.59 – 12.53)		1.68 (1.60 – 1.76)	131.44 (125.24 – 137.88)	73.74 (71.85 – 75.49)	22.67 (21.54 – 23.92)
Uganda	13.92 (13.69 – 14.16)	115.49 (113.49 – 117.64)	10.06 (9.92 – 10.21)		10.20 (10.00 – 10.41)	211.01 (206.73 – 215.33)	73.27 (72.54 – 74.02)	19.32 (18.89 – 19.74)
Ukraine	36.74 (36.36 – 37.10)	73.67 (72.78 – 74.54)	8.11 (8.02 – 8.19)		20.85 (20.58 – 21.12)	132.82 (130.99 – 134.70)	56.75 (56.25 – 57.28)	18.94 (18.67 – 19.22)
United Arab Emirates	1.00 (0.94 – 1.06)	70.29 (64.89 – 75.91)	27.71 (25.92 – 29.59)		0.79 (0.74 – 0.85)	101.06 (93.30 – 109.05)	79.30 (76.79 – 81.68)	38.62 (35.65 – 41.81)
United Kingdom	84.68 (84.15 – 85.29)	87.63 (86.97 – 88.38)	27.05 (26.85 – 27.27)		23.90 (23.61 – 24.20)	115.15 (113.74 – 116.64)	28.23 (27.92 – 28.52)	48.99 (48.27 – 49.72)
United Republic of Tanzania	16.95 (16.68 – 17.19)	100.09 (98.44 – 101.57)	10.39 (10.26 – 10.52)		11.31 (11.11 – 11.51)	162.77 (159.74 – 165.78)	66.73 (66.02 – 67.42)	17.70 (17.37 – 18.07)
United States of America	285.12 (284.13 – 286.25)	73.61 (73.31 – 73.92)	19.00 (18.93 – 19.08)		113.36 (112.71 – 114.02)	111.14 (110.47 – 111.78)	39.76 (39.58 – 39.93)	28.51 (28.33 – 28.71)
Uruguay	4.06 (3.94 – 4.19)	101.40 (97.48 – 105.14)	23.58 (22.84 – 24.40)		1.50 (1.42 – 1.58)	156.88 (148.64 – 164.88)	36.97 (35.52 – 38.43)	43.38 (40.65 – 46.08)
Uzbekistan	11.33 (11.11 – 11.53)	67.32 (66.00 – 68.54)	11.83 (11.61 – 12.04)		8.78 (8.59 – 8.97)	122.76 (120.17 – 125.39)	77.52 (76.73 – 78.29)	20.53 (20.06 – 21.00)
Vanuatu	0.07 (0.06 – 0.09)	65.23 (50.59 – 80.57)	11.21 (8.93 – 13.58)		0.06 (0.05 – 0.08)	138.19 (104.85 – 173.62)	86.49 (78.03 – 93.76)	22.76 (17.19 – 29.52)
Venezuela (Bolivarian Republic of)	15.39 (15.15 – 15.63)	82.54 (81.23 – 83.74)	14.58 (14.35 – 14.82)		8.99 (8.80 – 9.17)	132.82 (130.09 – 135.48)	58.40 (57.62 – 59.19)	25.26 (24.69 – 25.82)
Viet Nam	48.80 (48.40 – 49.22)	72.68 (72.10 – 73.34)	15.98 (15.85 – 16.13)		31.51 (31.18 – 31.86)	125.34 (124.04 – 126.73)	64.58 (64.19 – 65.01)	37.29 (36.80 – 37.77)
Yemen	6.34 (6.18 – 6.49)	64.50 (62.79 – 66.13)	6.92 (6.78 – 7.05)		4.75 (4.63 – 4.89)	122.13 (118.68 – 125.78)	74.93 (73.85 – 76.07)	15.21 (14.77 – 15.68)
Zambia	5.65 (5.50 – 5.79)	113.14 (109.86 – 116.37)	8.95 (8.76 – 9.14)		3.87 (3.75 – 3.99)	193.19 (186.59 – 199.58)	68.54 (67.34 – 69.68)	16.39 (15.84 – 16.94)
Zimbabwe	7.36 (7.20 – 7.53)	150.93 (147.41 – 154.56)	11.13 (10.89 – 11.36)		4.87 (4.73 – 5.01)	254.57 (247.21 – 261.77)	66.17 (65.05 – 67.28)	15.68 (15.20 – 16.17)
World	4307.68 (4303.78 – 4311.56)	76.76 (76.69 – 76.84)	13.76 (13.74 – 13.77)		2163.64 (2160.84 – 2166.39)	119.00 (118.85 – 119.16)	50.23 (50.18 – 50.27)	22.18 (22.15 – 22.21)
^Probability in all deaths represents the proportion of cancer-related deaths relative to all-cause mortality. *Probability in all ages represents the proportion of premature cancer deaths relative to total cancer deaths. #Probability in premature deaths represents the proportion of premature cancer deaths relative to all-cause premature mortality. ASR age-standardized rate, UI uncertainty interv…

## Sheet: Table S3
Table S3 Years of life lost (YLLs) and potential gains in life expectancy (PGLEs) caused by total cancer deaths and premature cancer deaths, by country and sex, 2022
Charateristics	Total cancer deaths				Premature cancer deaths
	YLLs (thousand, 95% UI)	ASR of YLLs (/105, 95% UI)	PGLEs (years, 95% UI)		YLLs (thousand, 95% UI)	ASR of YLLs (/105, 95% UI)	Probability of YLLs in all ages^ [% (95% UI)]	PGLEs (years, 95% UI)
Both sexes
Afghanistan	683.49 (672.14 – 694.41)	2567.44 (2530.74 – 2605.09)	1.06 (1.05 – 1.08)		440.41 (432.19 – 448.57)	4814.22 (4723.93 – 4898.69)	64.44 (63.52 – 65.32)	0.80 (0.78 – 0.81)
Albania	119.96 (116.30 – 123.51)	2502.57 (2413.54 – 2594.62)	2.15 (2.08 – 2.22)		82.29 (78.98 – 85.42)	4849.95 (4646.80 – 5055.28)	68.60 (67.26 – 69.85)	1.39 (1.33 – 1.45)
Algeria	1076.16 (1064.12 – 1088.69)	2331.90 (2305.61 – 2358.16)	2.08 (2.05 – 2.10)		768.98 (758.18 – 778.92)	4310.70 (4252.05 – 4368.53)	71.46 (70.94 – 71.96)	1.28 (1.26 – 1.29)
Angola	434.74 (425.25 – 444.25)	1812.19 (1777.01 – 1849.84)	0.74 (0.72 – 0.76)		229.56 (223.41 – 235.83)	3166.89 (3088.97 – 3252.71)	52.80 (51.72 – 53.89)	0.52 (0.50 – 0.53)
Argentina	1705.51 (1691.93 – 1718.58)	2879.93 (2853.52 – 2906.12)	2.68 (2.66 – 2.71)		1057.13 (1044.90 – 1068.78)	5141.44 (5083.19 – 5197.55)	61.98 (61.60 – 62.37)	1.45 (1.44 – 1.47)
Armenia	140.80 (136.79 – 144.83)	3110.26 (3008.57 – 3221.66)	2.28 (2.20 – 2.36)		97.02 (93.46 – 100.75)	5607.80 (5377.69 – 5832.38)	68.91 (67.71 – 70.17)	1.36 (1.30 – 1.42)
Australia	1009.64 (1000.34 – 1019.27)	2094.77 (2068.52 – 2121.40)	3.84 (3.80 – 3.89)		503.09 (495.48 – 510.51)	3481.00 (3428.21 – 3534.61)	49.83 (49.32 – 50.30)	1.34 (1.32 – 1.36)
Austria	447.04 (440.26 – 453.90)	2321.85 (2276.60 – 2370.92)	3.40 (3.34 – 3.45)		236.83 (231.21 – 242.29)	3987.20 (3891.54 – 4083.08)	52.98 (52.29 – 53.68)	1.47 (1.43 – 1.50)
Azerbaijan	345.29 (337.68 – 352.43)	2806.04 (2742.30 – 2864.32)	1.98 (1.94 – 2.02)		271.96 (265.02 – 278.15)	5178.91 (5048.67 – 5294.47)	78.76 (77.91 – 79.54)	1.31 (1.27 – 1.34)
Bahamas	14.02 (12.75 – 15.25)	2796.17 (2538.57 – 3053.81)	3.02 (2.67 – 3.43)		10.04 (8.99 – 11.19)	4988.76 (4465.68 – 5559.16)	71.65 (68.22 – 75.10)	1.39 (1.24 – 1.55)
Bahrain	17.97 (16.39 – 19.57)	1388.28 (1281.23 – 1506.69)	1.59 (1.42 – 1.76)		13.40 (11.93 – 14.85)	2013.39 (1813.16 – 2229.89)	74.57 (70.74 – 78.44)	0.63 (0.57 – 0.70)
Bangladesh	3922.01 (3896.96 – 3946.64)	2405.17 (2390.74 – 2420.10)	1.70 (1.68 – 1.71)		3292.90 (3270.52 – 3316.12)	5013.37 (4980.63 – 5046.89)	83.96 (83.74 – 84.18)	1.28 (1.27 – 1.29)
Barbados	16.16 (14.89 – 17.51)	2982.89 (2702.38 – 3275.61)	3.09 (2.80 – 3.38)		10.21 (9.15 – 11.38)	5745.45 (5112.27 – 6478.60)	63.17 (59.55 – 66.53)	1.78 (1.58 – 2.00)
Belarus	578.11 (570.26 – 586.57)	3560.67 (3503.12 – 3619.53)	2.39 (2.36 – 2.44)		422.02 (414.46 – 429.13)	6846.21 (6719.27 – 6971.58)	73.00 (72.45 – 73.52)	1.63 (1.59 – 1.66)
Belgium	567.78 (560.62 – 575.15)	2327.32 (2288.00 – 2370.90)	3.59 (3.53 – 3.64)		288.81 (283.14 – 294.86)	3961.87 (3878.50 – 4053.67)	50.87 (50.21 – 51.51)	1.46 (1.43 – 1.49)
Belize	5.73 (4.93 – 6.59)	1610.59 (1388.08 – 1844.93)	1.11 (0.95 – 1.29)		4.35 (3.56 – 5.16)	3086.31 (2542.09 – 3647.96)	75.84 (69.63 – 81.11)	0.70 (0.58 – 0.83)
Benin	169.17 (163.84 – 174.39)	2093.96 (2033.69 – 2148.66)	0.86 (0.83 – 0.88)		120.42 (116.06 – 124.43)	3940.59 (3800.25 – 4071.60)	71.19 (69.73 – 72.60)	0.62 (0.60 – 0.65)
Bhutan	13.99 (12.62 – 15.36)	1967.00 (1779.54 – 2160.23)	1.28 (1.15 – 1.40)		10.95 (9.72 – 12.14)	3990.75 (3556.70 – 4421.21)	78.25 (74.52 – 81.57)	0.95 (0.85 – 1.06)
Bolivia (Plurinational State of)	289.50 (283.23 – 295.57)	2445.47 (2390.90 – 2500.09)	0.98 (0.96 – 1.01)		186.30 (181.22 – 191.41)	4458.45 (4338.45 – 4578.73)	64.35 (63.37 – 65.35)	0.72 (0.70 – 0.74)
Bosnia and Herzegovina	204.00 (199.10 – 208.79)	3161.81 (3071.10 – 3254.31)	2.28 (2.21 – 2.34)		140.01 (136.03 – 144.32)	6109.42 (5912.36 – 6308.68)	68.63 (67.66 – 69.56)	1.56 (1.51 – 1.62)
Botswana	46.55 (43.69 – 49.48)	2180.00 (2053.38 – 2307.32)	1.12 (1.05 – 1.19)		34.87 (32.50 – 37.48)	4138.29 (3865.80 – 4430.31)	74.91 (72.13 – 77.75)	0.79 (0.74 – 0.85)
Brazil	7159.70 (7130.34 – 7189.91)	2558.10 (2546.89 – 2569.70)	1.95 (1.95 – 1.96)		4787.51 (4760.69 – 4812.32)	4487.76 (4463.37 – 4511.58)	66.87 (66.68 – 67.06)	1.14 (1.14 – 1.15)
Brunei Darussalam	12.59 (11.34 – 13.93)	2623.43 (2372.58 – 2895.51)	2.22 (1.98 – 2.49)		9.07 (8.03 – 10.23)	4310.44 (3833.42 – 4856.73)	72.03 (67.72 – 76.19)	1.13 (0.99 – 1.27)
Bulgaria	439.88 (432.97 – 447.32)	3266.58 (3200.11 – 3335.79)	1.93 (1.89 – 1.97)		281.16 (275.32 – 287.43)	6377.07 (6238.57 – 6525.72)	63.92 (63.21 – 64.60)	1.39 (1.36 – 1.42)
Burkina Faso	366.11 (357.71 – 374.97)	2611.02 (2554.75 – 2667.11)	0.96 (0.94 – 0.99)		241.35 (235.11 – 247.42)	4868.58 (4748.21 – 4988.82)	65.92 (64.78 – 67.12)	0.73 (0.71 – 0.75)
Burundi	221.22 (214.61 – 227.80)	3009.78 (2932.75 – 3087.25)	1.30 (1.26 – 1.33)		146.95 (142.25 – 151.62)	5587.02 (5408.83 – 5760.95)	66.43 (64.91 – 67.81)	0.93 (0.90 – 0.96)
Cabo Verde	8.20 (7.19 – 9.25)	1602.68 (1407.30 – 1820.50)	1.27 (1.11 – 1.45)		6.18 (5.28 – 7.10)	2887.56 (2483.68 – 3302.67)	75.29 (69.68 – 80.65)	0.76 (0.65 – 0.87)
Cambodia	449.54 (440.77 – 457.80)	2976.30 (2920.36 – 3027.67)	1.82 (1.79 – 1.86)		333.33 (326.01 – 340.43)	5524.92 (5405.09 – 5637.17)	74.15 (73.30 – 74.95)	1.22 (1.20 – 1.25)
Cameroon	487.46 (478.15 – 497.25)	2762.81 (2714.00 – 2815.49)	1.08 (1.06 – 1.10)		351.53 (343.71 – 359.94)	5319.76 (5212.48 – 5438.37)	72.11 (71.27 – 72.98)	0.82 (0.80 – 0.84)
Canada	1876.10 (1863.24 – 1890.10)	2349.93 (2326.46 – 2375.54)	4.83 (4.78 – 4.88)		907.72 (897.01 – 918.57)	3767.85 (3720.17 – 3816.66)	48.38 (48.01 – 48.75)	1.42 (1.40 – 1.43)
Central African Republic	75.23 (71.70 – 78.92)	2477.74 (2374.31 – 2592.73)	0.75 (0.71 – 0.78)		50.67 (48.12 – 53.49)	4659.60 (4424.71 – 4916.15)	67.35 (65.02 – 69.73)	0.55 (0.52 – 0.58)
Chad	327.00 (318.55 – 334.73)	3242.95 (3162.10 – 3315.00)	0.97 (0.95 – 0.99)		234.68 (228.00 – 240.50)	6548.80 (6360.96 – 6717.34)	71.77 (70.54 – 72.92)	0.79 (0.77 – 0.81)
Chile	694.31 (684.82 – 702.37)	2338.15 (2300.74 – 2372.46)	3.12 (3.07 – 3.16)		398.56 (391.09 – 405.54)	3818.26 (3745.29 – 3885.11)	57.40 (56.82 – 58.01)	1.26 (1.23 – 1.28)
China	62038.70 (61955.98 – 62129.16)	2610.33 (2605.82 – 2614.90)	2.81 (2.80 – 2.81)		40583.21 (40503.94 – 40668.61)	4591.60 (4582.22 – 4601.36)	65.42 (65.35 – 65.48)	1.44 (1.44 – 1.44)
Colombia	1458.62 (1445.74 – 1472.44)	2295.06 (2272.86 – 2318.30)	1.80 (1.78 – 1.82)		910.37 (899.84 – 921.14)	3798.84 (3754.87 – 3843.69)	62.41 (61.96 – 62.88)	0.98 (0.97 – 0.99)
Comoros	15.36 (13.80 – 17.10)	2406.88 (2169.09 – 2639.24)	1.03 (0.93 – 1.14)		11.35 (10.06 – 12.69)	4587.20 (4047.96 – 5115.38)	73.88 (69.26 – 78.93)	0.78 (0.69 – 0.88)
Congo	62.86 (59.43 – 66.14)	1605.20 (1528.04 – 1685.71)	0.68 (0.65 – 0.71)		46.78 (44.02 – 49.65)	3036.95 (2860.61 – 3225.45)	74.42 (71.90 – 76.90)	0.50 (0.47 – 0.53)
Costa Rica	145.52 (141.19 – 149.68)	2064.15 (1995.16 – 2127.63)	1.92 (1.86 – 1.98)		87.81 (84.28 – 91.03)	3357.46 (3224.32 – 3478.19)	60.34 (58.97 – 61.65)	0.98 (0.94 – 1.02)
Côte d'Ivoire	550.93 (541.01 – 561.75)	2968.41 (2919.81 – 3016.62)	1.10 (1.08 – 1.12)		372.03 (364.11 – 379.42)	5527.20 (5417.41 – 5633.45)	67.53 (66.63 – 68.42)	0.79 (0.78 – 0.81)
Croatia	289.85 (284.35 – 294.97)	3290.20 (3206.14 – 3374.72)	3.68 (3.61 – 3.76)		162.85 (157.79 – 167.23)	5856.51 (5659.07 – 6024.06)	56.18 (55.22 – 57.10)	1.89 (1.82 – 1.94)
Cuba	619.89 (611.78 – 628.33)	2950.29 (2900.30 – 3003.32)	3.35 (3.30 – 3.40)		377.34 (370.44 – 384.59)	5112.60 (5012.33 – 5212.13)	60.87 (60.24 – 61.48)	1.59 (1.56 – 1.63)
Cyprus	57.84 (55.22 – 60.30)	2686.48 (2546.84 – 2825.68)	4.30 (4.06 – 4.55)		31.45 (29.40 – 33.50)	4575.08 (4274.14 – 4880.71)	54.37 (52.39 – 56.31)	1.65 (1.55 – 1.77)
Czechia	595.26 (587.51 – 602.55)	2674.19 (2631.63 – 2720.82)	2.73 (2.69 – 2.77)		323.80 (317.58 – 330.35)	4761.79 (4662.52 – 4863.25)	54.40 (53.78 – 55.03)	1.45 (1.42 – 1.48)
Dem. People's Republic of Korea	1217.21 (1204.41 – 1228.91)	3413.76 (3373.83 – 3450.24)	2.68 (2.65 – 2.70)		904.93 (894.29 – 916.25)	6317.76 (6239.57 – 6396.00)	74.34 (73.92 – 74.78)	1.69 (1.67 – 1.71)
Democratic Republic of the Congo	1342.55 (1326.54 – 1357.02)	2265.01 (2239.33 – 2287.80)	0.89 (0.88 – 0.90)		848.72 (836.51 – 859.85)	4066.31 (4009.26 – 4118.17)	63.22 (62.69 – 63.83)	0.62 (0.62 – 0.63)
Denmark	332.36 (327.22 – 337.86)	2591.27 (2535.86 – 2655.59)	4.04 (3.96 – 4.13)		156.44 (152.23 – 160.92)	4400.04 (4280.32 – 4533.19)	47.07 (46.21 – 47.91)	1.61 (1.57 – 1.66)
Djibouti	19.49 (17.81 – 21.18)	2125.93 (1948.08 – 2304.76)	0.93 (0.85 – 1.01)		15.20 (13.74 – 16.65)	4111.43 (3723.13 – 4483.35)	78.02 (74.11 – 81.93)	0.70 (0.64 – 0.77)
Dominican Republic	314.76 (308.16 – 321.25)	2631.02 (2573.87 – 2686.92)	2.63 (2.57 – 2.69)		206.70 (201.35 – 211.73)	4599.82 (4483.28 – 4714.36)	65.67 (64.65 – 66.61)	1.27 (1.24 – 1.31)
Ecuador	417.27 (410.00 – 424.29)	2107.92 (2069.10 – 2144.30)	2.46 (2.41 – 2.51)		238.70 (233.28 – 244.48)	3297.30 (3222.55 – 3375.30)	57.21 (56.30 – 58.17)	1.02 (1.00 – 1.05)
Egypt	3047.51 (3027.04 – 3067.96)	3214.31 (3192.58 – 3236.46)	1.68 (1.66 – 1.69)		2149.56 (2131.67 – 2167.99)	5913.42 (5866.19 – 5962.31)	70.53 (70.20 – 70.89)	1.20 (1.19 – 1.21)
El Salvador	138.34 (134.16 – 142.58)	1903.62 (1837.81 – 1966.29)	1.31 (1.27 – 1.35)		82.25 (78.68 – 85.75)	3208.81 (3070.09 – 3345.34)	59.46 (57.87 – 61.00)	0.74 (0.71 – 0.78)
Equatorial Guinea	24.80 (22.67 – 26.90)	2521.77 (2305.10 – 2719.44)	0.99 (0.90 – 1.07)		19.64 (17.80 – 21.37)	5283.50 (4787.44 – 5760.26)	79.19 (75.24 – 82.88)	0.83 (0.75 – 0.91)
Eritrea	59.84 (56.74 – 63.13)	2289.85 (2181.01 – 2403.71)	1.18 (1.12 – 1.24)		39.66 (37.29 – 42.18)	4347.13 (4089.73 – 4606.41)	66.27 (63.62 – 68.82)	0.86 (0.81 – 0.91)
Estonia	81.11 (78.28 – 84.08)	2879.53 (2747.04 – 3016.28)	3.85 (3.68 – 4.01)		42.97 (40.66 – 45.52)	5088.49 (4790.98 – 5415.49)	52.98 (51.28 – 54.72)	1.68 (1.58 – 1.78)
Eswatini	26.01 (23.89 – 28.16)	3007.39 (2770.20 – 3258.04)	0.88 (0.81 – 0.96)		20.24 (18.42 – 22.06)	6118.35 (5585.05 – 6692.82)	77.84 (74.32 – 81.27)	0.72 (0.65 – 0.78)
Ethiopia	2178.05 (2157.62 – 2197.95)	2544.69 (2523.63 – 2566.28)	1.23 (1.22 – 1.24)		1441.68 (1426.59 – 1456.42)	4888.28 (4838.77 – 4937.35)	66.19 (65.75 – 66.62)	0.93 (0.92 – 0.94)
Fiji	27.74 (25.61 – 29.77)	2957.86 (2743.58 – 3169.66)	1.48 (1.36 – 1.59)		21.63 (19.94 – 23.30)	5624.17 (5188.99 – 6056.55)	77.97 (74.92 – 80.87)	1.07 (0.98 – 1.16)
Finland	255.74 (250.75 – 260.66)	1972.16 (1915.90 – 2031.53)	3.05 (2.98 – 3.11)		115.74 (111.93 – 119.45)	3268.68 (3147.22 – 3388.68)	45.26 (44.25 – 46.20)	1.22 (1.18 – 1.26)
France	3777.71 (3758.44 – 3795.77)	2821.61 (2800.65 – 2841.41)	4.70 (4.67 – 4.73)		1967.02 (1951.63 – 1981.73)	5025.12 (4982.36 – 5063.46)	52.07 (51.83 – 52.32)	1.92 (1.90 – 1.93)
French Guiana	5.79 (4.94 – 6.64)	1997.79 (1709.89 – 2290.14)	2.16 (1.81 – 2.60)		4.16 (3.41 – 4.92)	3545.84 (2923.33 – 4198.94)	71.82 (65.15 – 77.00)	1.07 (0.88 – 1.28)
French Polynesia	12.47 (11.31 – 13.71)	3254.68 (2942.31 – 3587.57)	3.11 (2.80 – 3.47)		9.20 (8.13 – 10.26)	6156.90 (5438.88 – 6878.49)	73.78 (69.93 – 77.30)	1.82 (1.60 – 2.04)
Gabon	41.40 (38.78 – 44.17)	2298.73 (2156.23 – 2451.60)	1.07 (1.00 – 1.15)		32.61 (30.37 – 35.10)	4622.78 (4303.36 – 4964.31)	78.78 (75.66 – 81.71)	0.84 (0.78 – 0.91)
Gambia	38.91 (36.29 – 41.48)	2234.41 (2089.86 – 2382.36)	0.94 (0.87 – 1.00)		25.33 (23.39 – 27.28)	4074.96 (3749.45 – 4386.83)	65.09 (61.51 – 68.87)	0.69 (0.63 – 0.74)
Georgia	206.51 (201.49 – 211.87)	3170.12 (3079.07 – 3263.50)	1.91 (1.85 – 1.97)		139.85 (135.61 – 144.32)	5945.85 (5757.74 – 6151.40)	67.72 (66.64 – 68.75)	1.32 (1.27 – 1.36)
Germany	4914.56 (4891.47 – 4934.68)	2554.32 (2537.17 – 2569.73)	3.52 (3.50 – 3.54)		2513.59 (2495.05 – 2530.53)	4381.07 (4345.78 – 4413.89)	51.15 (50.93 – 51.34)	1.53 (1.51 – 1.54)
Ghana	716.35 (704.71 – 727.68)	2750.51 (2708.91 – 2790.86)	1.26 (1.24 – 1.28)		498.14 (489.00 – 506.64)	5007.36 (4916.04 – 5091.53)	69.54 (68.72 – 70.30)	0.90 (0.88 – 0.91)
Greece	612.81 (605.19 – 620.03)	2564.23 (2511.77 – 2610.51)	3.43 (3.38 – 3.47)		295.38 (289.16 – 301.49)	4354.26 (4255.36 – 4448.94)	48.20 (47.52 – 48.85)	1.49 (1.46 – 1.52)
Guadeloupe	20.23 (18.83 – 21.72)	2544.87 (2303.48 – 2783.86)	3.47 (3.18 – 3.77)		12.29 (11.07 – 13.56)	4869.32 (4319.08 – 5461.40)	60.73 (57.47 – 64.05)	1.66 (1.48 – 1.85)
Guam	6.15 (5.39 – 6.94)	2548.96 (2218.68 – 2910.21)	4.19 (3.42 – 5.32)		4.15 (3.50 – 4.88)	4796.03 (4019.32 – 5655.24)	67.40 (61.49 – 72.43)	1.63 (1.37 – 1.96)
Guatemala	303.31 (296.59 – 309.97)	2031.77 (1989.37 – 2075.14)	1.19 (1.16 – 1.21)		185.51 (180.41 – 190.64)	3495.24 (3399.88 – 3588.38)	61.16 (60.05 – 62.24)	0.71 (0.69 – 0.73)
Guinea	240.00 (233.41 – 246.45)	2850.74 (2779.30 – 2922.68)	1.14 (1.11 – 1.17)		182.26 (176.88 – 187.80)	5722.00 (5556.29 – 5891.12)	75.94 (74.68 – 77.19)	0.89 (0.87 – 0.92)
Guinea-Bissau	32.87 (30.22 – 35.34)	2450.66 (2276.69 – 2619.83)	0.90 (0.84 – 0.97)		23.97 (21.85 – 25.89)	4803.79 (4417.80 – 5177.52)	72.91 (69.36 – 76.27)	0.71 (0.65 – 0.77)
Guyana	17.70 (16.13 – 19.34)	2077.01 (1885.60 – 2268.97)	0.99 (0.90 – 1.09)		12.16 (10.82 – 13.48)	3711.13 (3312.09 – 4119.76)	68.70 (64.60 – 72.66)	0.66 (0.58 – 0.73)
Haiti	254.39 (248.46 – 260.84)	2479.51 (2424.02 – 2537.58)	1.13 (1.10 – 1.15)		149.33 (144.80 – 154.08)	3898.17 (3782.80 – 4014.53)	58.70 (57.46 – 59.84)	0.67 (0.65 – 0.69)
Honduras	245.11 (238.43 – 251.19)	2692.45 (2623.14 – 2759.44)	1.47 (1.43 – 1.51)		145.26 (140.68 – 149.91)	4405.83 (4270.65 – 4542.72)	59.26 (57.85 – 60.53)	0.94 (0.91 – 0.97)
Hungary	738.44 (728.92 – 747.12)	3930.64 (3864.22 – 3993.61)	3.20 (3.15 – 3.25)		463.46 (455.37 – 471.02)	7463.45 (7321.30 – 7590.08)	62.76 (62.21 – 63.28)	1.98 (1.94 – 2.01)
Iceland	12.94 (11.84 – 14.09)	1972.07 (1772.31 – 2200.91)	3.25 (2.92 – 3.59)		6.30 (5.39 – 7.17)	3118.24 (2636.75 – 3577.35)	48.66 (44.18 – 52.86)	1.16 (1.00 – 1.33)
India	29715.93 (29650.97 – 29780.59)	2045.50 (2040.97 – 2050.08)	1.03 (1.02 – 1.03)		23002.87 (22941.30 – 23062.01)	3974.37 (3963.96 – 3984.37)	77.41 (77.31 – 77.50)	0.77 (0.77 – 0.77)
Indonesia	7794.70 (7758.32 – 7828.19)	2550.07 (2538.26 – 2561.56)	1.24 (1.24 – 1.25)		5916.65 (5885.58 – 5947.13)	4713.07 (4688.67 – 4736.37)	75.91 (75.72 – 76.09)	0.90 (0.90 – 0.91)
Iran (Islamic Republic of)	2440.16 (2420.47 – 2459.19)	2614.17 (2594.10 – 2635.66)	2.04 (2.02 – 2.06)		1594.95 (1579.42 – 1609.20)	4136.60 (4098.48 – 4174.37)	65.36 (64.98 – 65.70)	1.08 (1.07 – 1.09)
Iraq	771.44 (760.74 – 782.58)	2544.75 (2511.29 – 2579.18)	1.51 (1.49 – 1.53)		520.47 (512.33 – 528.66)	4609.70 (4537.34 – 4680.53)	67.47 (66.71 – 68.18)	1.03 (1.02 – 1.05)
Ireland	211.40 (206.91 – 216.03)	2394.03 (2329.18 – 2459.22)	3.95 (3.85 – 4.06)		109.14 (105.38 – 112.95)	3908.53 (3770.36 – 4045.87)	51.63 (50.58 – 52.69)	1.46 (1.41 – 1.51)
Israel	263.68 (258.71 – 268.82)	2106.73 (2056.19 – 2155.89)	3.45 (3.37 – 3.53)		136.83 (132.95 – 141.06)	3545.77 (3439.02 – 3658.26)	51.90 (50.93 – 52.89)	1.29 (1.25 – 1.33)
Italy	3530.34 (3512.17 – 3548.09)	2364.76 (2345.67 – 2383.33)	4.22 (4.20 – 4.25)		1570.70 (1556.81 – 1584.11)	3851.08 (3814.86 – 3888.53)	44.49 (44.24 – 44.77)	1.50 (1.49 – 1.51)
Jamaica	119.36 (115.54 – 123.67)	3277.34 (3167.79 – 3399.18)	1.89 (1.83 – 1.97)		80.09 (76.60 – 83.58)	5893.19 (5631.67 – 6149.11)	67.10 (65.61 – 68.62)	1.26 (1.20 – 1.31)
Japan	6927.20 (6902.07 – 6950.35)	1888.77 (1876.29 – 1900.40)	4.17 (4.15 – 4.19)		2405.77 (2387.99 – 2422.98)	3041.54 (3018.03 – 3065.73)	34.73 (34.55 – 34.92)	1.24 (1.23 – 1.25)
Jordan	222.39 (216.54 – 228.40)	2604.85 (2544.08 – 2673.42)	1.76 (1.71 – 1.80)		164.76 (159.81 – 169.76)	4914.81 (4776.75 – 5060.31)	74.09 (72.76 – 75.37)	1.23 (1.19 – 1.27)
Kazakhstan	618.93 (609.89 – 628.21)	2797.49 (2755.39 – 2842.46)	1.41 (1.39 – 1.43)		474.52 (466.53 – 482.48)	5323.55 (5234.61 – 5412.10)	76.67 (76.02 – 77.27)	1.04 (1.02 – 1.06)
Kenya	1029.19 (1016.73 – 1041.56)	2978.93 (2944.93 – 3009.81)	1.29 (1.27 – 1.31)		747.51 (736.71 – 757.45)	5537.13 (5461.10 – 5607.44)	72.63 (72.00 – 73.29)	0.87 (0.85 – 0.88)
Kuwait	62.27 (59.07 – 65.41)	1500.07 (1427.00 – 1571.35)	1.86 (1.70 – 2.03)		50.17 (47.39 – 52.86)	2319.25 (2195.75 – 2443.31)	80.56 (78.61 – 82.62)	0.77 (0.73 – 0.82)
Kyrgyzstan	145.58 (141.03 – 149.86)	2396.86 (2326.27 – 2467.59)	1.34 (1.30 – 1.38)		109.86 (106.10 – 113.92)	4359.34 (4209.99 – 4517.64)	75.47 (74.02 – 76.92)	0.92 (0.88 – 0.95)
Lao People's Democratic Republic	214.98 (209.32 – 221.11)	3431.69 (3344.31 – 3515.84)	1.94 (1.88 – 1.99)		163.27 (158.28 – 168.42)	6600.13 (6398.12 – 6801.51)	75.95 (74.69 – 77.20)	1.41 (1.37 – 1.46)
Latvia	125.89 (122.28 – 129.43)	3310.30 (3188.62 – 3430.39)	3.17 (3.06 – 3.27)		74.66 (71.76 – 77.92)	6132.39 (5865.90 – 6422.96)	59.30 (57.99 – 60.66)	1.73 (1.65 – 1.81)
Lebanon	204.47 (199.29 – 209.86)	2667.88 (2599.05 – 2738.94)	1.82 (1.78 – 1.87)		151.87 (147.47 – 156.75)	5072.77 (4928.78 – 5228.54)	74.28 (73.16 – 75.30)	1.25 (1.22 – 1.29)
Lesotho	47.21 (44.44 – 49.96)	2537.42 (2397.89 – 2679.74)	0.69 (0.65 – 0.73)		33.50 (31.31 – 35.55)	4687.98 (4396.06 – 4968.44)	70.96 (68.32 – 73.43)	0.49 (0.46 – 0.53)
Liberia	101.77 (97.86 – 106.15)	2718.97 (2620.39 – 2829.86)	1.09 (1.05 – 1.14)		76.12 (72.64 – 79.56)	5313.84 (5088.50 – 5551.87)	74.80 (72.93 – 76.79)	0.84 (0.80 – 0.88)
Libya	154.09 (149.52 – 158.80)	2384.43 (2312.20 – 2454.81)	1.64 (1.59 – 1.70)		107.20 (103.24 – 111.33)	3919.09 (3768.67 – 4064.19)	69.57 (68.12 – 70.90)	0.90 (0.87 – 0.94)
Lithuania	186.95 (182.28 – 191.56)	3539.11 (3420.59 – 3655.08)	2.79 (2.71 – 2.87)		117.61 (113.88 – 121.53)	6603.09 (6356.94 – 6823.21)	62.91 (61.79 – 63.96)	1.70 (1.64 – 1.76)
Luxembourg	21.80 (20.30 – 23.21)	1819.41 (1680.42 – 1952.90)	3.17 (2.95 – 3.41)		11.98 (10.75 – 13.14)	3092.41 (2776.78 – 3390.95)	54.95 (51.71 – 58.16)	1.16 (1.04 – 1.27)
Madagascar	531.04 (521.15 – 540.96)	2583.09 (2540.81 – 2629.74)	1.26 (1.24 – 1.29)		347.56 (339.91 – 355.54)	4572.91 (4478.16 – 4671.48)	65.45 (64.55 – 66.34)	0.85 (0.84 – 0.87)
Malawi	652.69 (641.60 – 664.42)	4447.83 (4377.96 – 4521.30)	1.83 (1.80 – 1.87)		407.19 (399.27 – 415.98)	8316.18 (8160.45 – 8484.04)	62.39 (61.49 – 63.26)	1.36 (1.33 – 1.39)
Malaysia	909.65 (897.92 – 920.21)	2488.81 (2456.43 – 2518.31)	2.15 (2.12 – 2.17)		637.13 (627.22 – 645.66)	4402.94 (4336.14 – 4462.07)	70.04 (69.54 – 70.63)	1.20 (1.19 – 1.22)
Maldives	7.37 (6.37 – 8.41)	1628.77 (1421.48 – 1846.66)	1.83 (1.57 – 2.13)		6.02 (5.12 – 7.04)	3197.03 (2729.68 – 3697.94)	81.68 (76.64 – 86.33)	1.07 (0.90 – 1.24)
Mali	446.32 (436.23 – 455.50)	3377.82 (3305.28 – 3440.72)	1.25 (1.22 – 1.27)		289.63 (282.02 – 296.39)	6434.63 (6270.96 – 6583.28)	64.89 (63.87 – 65.99)	0.97 (0.94 – 0.99)
Malta	20.24 (19.00 – 21.60)	1981.19 (1821.69 – 2154.92)	3.68 (3.37 – 4.01)		9.85 (8.84 – 10.91)	3505.36 (3117.28 – 3897.10)	48.66 (45.56 – 51.84)	1.39 (1.24 – 1.54)
Martinique	17.67 (16.33 – 19.14)	2034.77 (1835.71 – 2267.91)	3.56 (3.23 – 3.88)		9.68 (8.55 – 10.86)	3776.56 (3268.21 – 4313.24)	54.78 (51.25 – 58.01)	1.44 (1.26 – 1.63)
Mauritania	83.99 (80.23 – 87.77)	2397.14 (2299.98 – 2497.22)	1.05 (1.01 – 1.10)		61.76 (58.66 – 64.99)	4628.19 (4391.01 – 4850.22)	73.54 (71.39 – 75.75)	0.82 (0.77 – 0.86)
Mauritius	37.03 (34.89 – 39.08)	1853.57 (1733.89 – 1975.44)	1.47 (1.38 – 1.56)		25.56 (23.64 – 27.36)	3405.67 (3138.61 – 3657.77)	69.04 (66.46 – 71.33)	0.88 (0.81 – 0.94)
Mexico	2733.27 (2712.76 – 2753.90)	1883.04 (1868.90 – 1897.38)	1.56 (1.55 – 1.57)		1772.87 (1757.23 – 1790.19)	3162.40 (3135.13 – 3192.53)	64.86 (64.50 – 65.20)	0.85 (0.85 – 0.86)
Mongolia	142.76 (138.15 – 147.06)	4823.40 (4679.70 – 4966.89)	3.97 (3.80 – 4.13)		108.21 (104.18 – 112.04)	8528.72 (8217.52 – 8837.04)	75.80 (74.55 – 77.03)	2.12 (2.04 – 2.21)
Montenegro	35.87 (33.92 – 37.83)	3299.82 (3081.63 – 3529.77)	2.96 (2.77 – 3.15)		23.06 (21.38 – 24.78)	6021.83 (5533.82 – 6470.79)	64.30 (61.54 – 66.61)	1.70 (1.57 – 1.84)
Morocco	1089.08 (1076.41 – 1101.40)	2560.18 (2528.78 – 2590.79)	1.93 (1.91 – 1.96)		780.89 (770.14 – 791.30)	4635.24 (4571.98 – 4696.46)	71.70 (71.20 – 72.23)	1.23 (1.21 – 1.24)
Mozambique	871.55 (858.04 – 884.77)	3593.39 (3542.43 – 3644.83)	1.29 (1.27 – 1.31)		502.22 (492.90 – 510.84)	6245.79 (6134.90 – 6357.13)	57.62 (56.82 – 58.41)	0.91 (0.89 – 0.93)
Myanmar	1741.75 (1726.96 – 1758.40)	2953.83 (2927.07 – 2980.34)	1.57 (1.56 – 1.59)		1362.34 (1348.85 – 1377.31)	5626.63 (5571.93 – 5688.15)	78.22 (77.87 – 78.59)	1.13 (1.12 – 1.14)
Namibia	68.93 (65.49 – 72.44)	3497.77 (3335.41 – 3652.26)	1.07 (1.01 – 1.12)		49.40 (46.54 – 52.38)	6486.43 (6127.44 – 6854.33)	71.67 (69.42 – 73.90)	0.79 (0.74 – 0.84)
Nepal	460.47 (452.44 – 468.62)	1676.58 (1648.19 – 1705.39)	0.97 (0.95 – 0.99)		338.32 (331.10 – 345.15)	3207.45 (3140.78 – 3269.59)	73.47 (72.66 – 74.25)	0.70 (0.68 – 0.71)
Netherlands	977.09 (966.49 – 986.56)	2550.29 (2512.04 – 2585.01)	3.98 (3.93 – 4.03)		478.84 (470.84 – 486.17)	4278.24 (4198.98 – 4354.74)	49.01 (48.55 – 49.50)	1.58 (1.55 – 1.61)
New Caledonia	11.88 (10.67 – 13.07)	3023.84 (2707.92 – 3344.38)	5.10 (4.33 – 6.33)		8.62 (7.52 – 9.72)	5866.36 (5131.46 – 6597.50)	72.57 (68.71 – 76.01)	2.16 (1.87 – 2.46)
New Zealand	230.39 (225.41 – 235.05)	2559.92 (2486.63 – 2631.31)	4.67 (4.53 – 4.80)		119.75 (115.85 – 123.51)	4306.17 (4156.62 – 4451.25)	51.97 (50.97 – 52.96)	1.63 (1.58 – 1.69)
Nicaragua	148.58 (143.95 – 153.39)	2297.43 (2224.74 – 2370.18)	1.79 (1.73 – 1.84)		94.83 (91.00 – 98.83)	3808.80 (3653.38 – 3958.66)	63.83 (62.14 – 65.34)	1.01 (0.97 – 1.05)
Niger	392.02 (383.84 – 400.78)	2378.79 (2328.40 – 2428.22)	0.96 (0.94 – 0.98)		237.55 (231.52 – 243.61)	4477.90 (4365.99 – 4588.07)	60.60 (59.40 – 61.74)	0.74 (0.72 – 0.75)
Nigeria	2743.38 (2722.13 – 2764.14)	2123.48 (2109.03 – 2137.75)	0.71 (0.71 – 0.72)		1943.02 (1925.13 – 1959.75)	3862.36 (3828.54 – 3892.87)	70.83 (70.47 – 71.20)	0.50 (0.50 – 0.50)
North Macedonia	109.66 (106.25 – 112.66)	3107.16 (2999.13 – 3214.87)	1.98 (1.92 – 2.05)		78.06 (75.18 – 80.94)	6042.87 (5814.29 – 6278.78)	71.19 (69.99 – 72.43)	1.44 (1.38 – 1.50)
Norway	244.82 (240.23 – 249.79)	2114.76 (2053.76 – 2171.70)	4.00 (3.90 – 4.10)		103.61 (99.90 – 107.24)	3178.77 (3061.28 – 3289.92)	42.32 (41.30 – 43.37)	1.23 (1.18 – 1.27)
Oman	82.49 (78.99 – 86.50)	1996.12 (1910.18 – 2081.42)	1.27 (1.21 – 1.33)		67.25 (64.02 – 70.64)	3810.29 (3615.11 – 4007.47)	81.52 (79.63 – 83.36)	0.92 (0.87 – 0.97)
Pakistan	4360.33 (4332.85 – 4385.36)	2310.35 (2296.82 – 2324.38)	1.14 (1.14 – 1.15)		3118.54 (3096.58 – 3141.82)	4435.95 (4404.08 – 4468.09)	71.52 (71.21 – 71.84)	0.87 (0.86 – 0.87)
Panama	95.15 (91.57 – 99.06)	1844.45 (1773.41 – 1927.43)	2.07 (2.00 – 2.15)		58.31 (55.39 – 61.26)	3067.33 (2917.36 – 3222.91)	61.28 (59.46 – 63.05)	0.93 (0.88 – 0.98)
Papua New Guinea	247.69 (241.53 – 253.57)	3454.40 (3375.85 – 3534.36)	1.72 (1.68 – 1.77)		182.82 (177.41 – 187.65)	6313.89 (6123.33 – 6480.16)	73.81 (72.48 – 74.99)	1.18 (1.15 – 1.22)
Paraguay	178.80 (173.71 – 183.70)	2518.34 (2444.87 – 2587.95)	1.56 (1.51 – 1.60)		115.50 (111.48 – 119.88)	4422.46 (4274.14 – 4591.88)	64.59 (63.36 – 65.91)	0.96 (0.93 – 1.00)
Peru	945.69 (933.28 – 956.76)	2356.62 (2323.09 – 2385.65)	1.73 (1.71 – 1.75)		558.83 (550.18 – 567.53)	3734.22 (3677.55 – 3790.77)	59.09 (58.53 – 59.67)	0.93 (0.91 – 0.94)
Philippines	3370.18 (3347.92 – 3390.94)	3229.12 (3208.44 – 3249.85)	2.20 (2.19 – 2.22)		2397.48 (2379.60 – 2415.55)	5835.48 (5791.71 – 5878.89)	71.14 (70.85 – 71.43)	1.41 (1.40 – 1.42)
Poland	2617.89 (2601.77 – 2634.65)	3520.44 (3491.00 – 3548.55)	3.48 (3.45 – 3.50)		1574.49 (1560.82 – 1588.93)	6423.48 (6365.16 – 6486.24)	60.14 (59.86 – 60.45)	1.89 (1.87 – 1.91)
Portugal	662.72 (654.84 – 670.17)	2888.03 (2837.81 – 2938.71)	4.25 (4.19 – 4.31)		340.10 (333.75 – 346.46)	5116.02 (5014.13 – 5220.85)	51.32 (50.75 – 51.91)	1.85 (1.81 – 1.88)
Puerto Rico	119.15 (115.72 – 122.64)	1997.22 (1917.23 – 2075.16)	2.84 (2.74 – 2.93)		66.24 (63.25 – 69.22)	3690.35 (3509.47 – 3865.72)	55.59 (54.17 – 57.00)	1.23 (1.17 – 1.29)
Qatar	27.58 (25.44 – 29.68)	1230.92 (1134.35 – 1321.06)	1.50 (1.33 – 1.69)		23.42 (21.61 – 25.37)	2161.31 (1990.77 – 2331.99)	84.93 (82.34 – 87.66)	0.75 (0.69 – 0.82)
Republic of Korea	2024.39 (2009.91 – 2039.51)	1926.90 (1905.59 – 1946.13)	3.99 (3.95 – 4.03)		1127.94 (1116.59 – 1140.20)	3114.24 (3079.14 – 3151.67)	55.72 (55.38 – 56.05)	1.21 (1.20 – 1.23)
Republic of Moldova	224.97 (219.66 – 230.27)	3629.74 (3527.09 – 3729.77)	1.75 (1.70 – 1.79)		173.33 (168.45 – 178.11)	7081.38 (6871.14 – 7294.12)	77.05 (76.11 – 77.94)	1.32 (1.28 – 1.36)
Réunion	36.26 (34.20 – 38.39)	2507.94 (2342.22 – 2682.64)	4.14 (3.85 – 4.45)		23.40 (21.54 – 25.32)	4563.59 (4192.59 – 4958.02)	64.53 (62.01 – 67.08)	1.70 (1.56 – 1.85)
Romania	1338.74 (1327.39 – 1351.94)	3779.09 (3734.31 – 3825.13)	2.68 (2.65 – 2.71)		893.84 (883.26 – 905.16)	7349.55 (7260.40 – 7445.48)	66.77 (66.38 – 67.16)	1.82 (1.80 – 1.84)
Russian Federation	7839.37 (7809.18 – 7869.30)	3180.36 (3165.80 – 3195.35)	1.88 (1.87 – 1.89)		5539.43 (5511.42 – 5567.65)	6064.78 (6031.71 – 6096.50)	70.66 (70.49 – 70.82)	1.28 (1.28 – 1.29)
Rwanda	186.49 (181.08 – 192.25)	1896.26 (1845.23 – 1948.66)	0.97 (0.94 – 1.00)		129.00 (124.82 – 133.40)	3531.84 (3413.01 – 3646.35)	69.17 (67.46 – 70.64)	0.69 (0.67 – 0.72)
Saint Lucia	5.09 (4.40 – 5.87)	1907.53 (1621.60 – 2205.49)	1.19 (1.01 – 1.38)		3.40 (2.77 – 4.09)	3512.77 (2853.71 – 4219.91)	66.84 (60.34 – 72.21)	0.78 (0.63 – 0.93)
Samoa	5.77 (4.97 – 6.65)	3446.82 (2948.85 – 3956.76)	2.49 (2.10 – 2.91)		4.44 (3.70 – 5.23)	6640.51 (5541.03 – 7835.18)	76.97 (71.28 – 82.45)	1.62 (1.35 – 1.93)
Sao Tome and Principe	3.15 (2.49 – 3.85)	2208.93 (1772.26 – 2701.08)	1.17 (0.92 – 1.45)		2.76 (2.14 – 3.42)	4824.99 (3759.01 – 6015.52)	87.58 (79.90 – 94.11)	0.98 (0.76 – 1.24)
Saudi Arabia	467.27 (458.30 – 475.89)	1369.69 (1344.82 – 1394.87)	1.22 (1.19 – 1.24)		369.88 (362.08 – 377.80)	2438.75 (2385.92 – 2487.99)	79.16 (78.37 – 79.90)	0.72 (0.70 – 0.73)
Senegal	309.88 (302.50 – 316.97)	2637.53 (2581.43 – 2693.19)	1.31 (1.28 – 1.34)		220.83 (215.23 – 226.77)	5098.62 (4973.11 – 5226.49)	71.26 (70.10 – 72.39)	1.00 (0.98 – 1.03)
Serbia	574.15 (566.32 – 582.25)	3628.00 (3568.60 – 3696.18)	2.44 (2.40 – 2.48)		383.27 (376.21 – 390.35)	7114.83 (6973.49 – 7253.51)	66.76 (66.15 – 67.34)	1.74 (1.71 – 1.78)
Sierra Leone	58.93 (55.65 – 62.55)	941.77 (894.21 – 995.33)	0.36 (0.35 – 0.39)		39.97 (37.48 – 42.62)	1803.20 (1693.44 – 1917.40)	67.82 (64.78 – 70.65)	0.28 (0.27 – 0.30)
Singapore	307.83 (301.54 – 313.28)	2794.38 (2725.81 – 2856.41)	5.99 (5.80 – 6.20)		201.06 (195.79 – 205.94)	4638.10 (4508.38 – 4760.07)	65.32 (64.47 – 66.22)	1.85 (1.80 – 1.89)
Slovakia	337.87 (331.45 – 343.74)	3252.33 (3176.55 – 3322.29)	2.79 (2.73 – 2.85)		204.67 (199.57 – 209.95)	5766.48 (5615.08 – 5924.61)	60.58 (59.77 – 61.45)	1.55 (1.51 – 1.59)
Slovenia	137.57 (134.02 – 140.89)	2923.33 (2826.06 – 3024.78)	4.53 (4.38 – 4.68)		73.59 (70.83 – 76.70)	5115.97 (4901.44 – 5345.68)	53.49 (52.26 – 54.82)	1.86 (1.79 – 1.95)
Solomon Islands	14.51 (12.98 – 16.19)	2532.17 (2290.52 – 2795.92)	1.41 (1.26 – 1.57)		10.28 (9.07 – 11.58)	5007.76 (4439.32 – 5594.35)	70.82 (65.03 – 76.62)	1.09 (0.96 – 1.22)
Somalia	310.71 (303.23 – 318.47)	2994.23 (2924.97 – 3058.27)	1.01 (0.98 – 1.03)		193.09 (187.43 – 198.11)	5614.85 (5452.63 – 5756.49)	62.14 (60.90 – 63.37)	0.76 (0.73 – 0.78)
South Africa	1906.21 (1889.51 – 1921.86)	3369.65 (3340.22 – 3396.51)	1.34 (1.33 – 1.35)		1385.75 (1371.79 – 1399.58)	6040.89 (5981.66 – 6099.27)	72.70 (72.34 – 73.06)	0.88 (0.87 – 0.89)
South Sudan	181.22 (175.91 – 186.98)	2336.21 (2271.52 – 2404.37)	0.79 (0.77 – 0.82)		122.10 (117.84 – 126.60)	4374.42 (4228.77 – 4528.93)	67.38 (65.80 – 68.90)	0.59 (0.57 – 0.61)
Spain	2318.58 (2304.74 – 2333.75)	2312.44 (2292.36 – 2333.54)	3.77 (3.74 – 3.80)		1252.14 (1240.80 – 1264.88)	4038.59 (3998.29 – 4081.24)	54.00 (53.68 – 54.29)	1.58 (1.56 – 1.59)
Sri Lanka	516.89 (508.86 – 524.59)	1734.61 (1704.23 – 1764.07)	1.45 (1.43 – 1.47)		355.62 (349.03 – 362.45)	3167.96 (3108.50 – 3229.50)	68.80 (68.09 – 69.51)	0.89 (0.88 – 0.91)
State of Palestine	100.19 (96.30 – 104.04)	2798.48 (2695.95 – 2895.66)	1.92 (1.84 – 1.99)		66.21 (63.15 – 69.20)	4971.64 (4754.11 – 5181.49)	66.08 (64.11 – 68.07)	1.22 (1.17 – 1.27)
Sudan	634.80 (624.94 – 644.90)	1921.00 (1894.35 – 1949.06)	0.98 (0.97 – 1.00)		410.30 (402.96 – 417.95)	3367.13 (3308.27 – 3428.20)	64.63 (63.85 – 65.45)	0.65 (0.64 – 0.66)
Suriname	15.77 (14.40 – 17.16)	2360.59 (2149.09 – 2568.52)	1.61 (1.46 – 1.76)		10.88 (9.63 – 12.02)	4174.84 (3696.12 – 4618.90)	68.97 (65.20 – 72.50)	0.90 (0.80 – 1.01)
Sweden	464.30 (458.28 – 470.70)	2037.54 (1997.41 – 2080.81)	3.60 (3.54 – 3.66)		189.48 (184.91 – 194.50)	3211.63 (3131.21 – 3297.29)	40.81 (40.09 – 41.56)	1.24 (1.21 – 1.27)
Switzerland	369.64 (363.35 – 375.43)	1929.90 (1885.90 – 1973.02)	3.50 (3.44 – 3.57)		177.39 (172.39 – 181.96)	3143.13 (3050.97 – 3227.77)	47.99 (47.21 – 48.78)	1.26 (1.22 – 1.29)
Syrian Arab Republic	440.93 (432.56 – 449.43)	2621.71 (2575.34 – 2668.70)	1.83 (1.79 – 1.86)		296.65 (290.10 – 302.96)	4526.58 (4435.92 – 4621.64)	67.28 (66.43 – 68.26)	1.11 (1.08 – 1.13)
Tajikistan	148.43 (143.77 – 153.35)	1955.78 (1900.80 – 2016.59)	1.18 (1.15 – 1.22)		108.57 (104.65 – 112.52)	3447.36 (3324.70 – 3567.76)	73.15 (71.65 – 74.65)	0.77 (0.75 – 0.80)
Thailand	3122.49 (3103.04 – 3141.02)	2767.34 (2745.63 – 2786.87)	3.80 (3.77 – 3.83)		2232.02 (2214.77 – 2248.77)	5095.11 (5052.62 – 5134.96)	71.48 (71.22 – 71.75)	1.76 (1.74 – 1.77)
Timor-Leste	16.59 (15.02 – 18.26)	1619.24 (1475.27 – 1767.99)	0.91 (0.83 – 1.00)		11.01 (9.80 – 12.29)	2985.08 (2670.97 – 3329.22)	66.36 (61.82 – 71.45)	0.63 (0.56 – 0.70)
Togo	136.87 (132.01 – 141.63)	2307.69 (2232.51 – 2377.89)	0.94 (0.91 – 0.97)		96.37 (92.47 – 99.88)	4316.93 (4149.53 – 4468.36)	70.41 (68.64 – 72.11)	0.71 (0.68 – 0.73)
Trinidad and Tobago	54.34 (51.62 – 56.83)	2632.17 (2477.32 – 2768.12)	2.74 (2.58 – 2.91)		34.70 (32.34 – 36.86)	4457.18 (4155.65 – 4731.93)	63.87 (61.74 – 66.09)	1.23 (1.15 – 1.31)
Tunisia	351.42 (344.74 – 358.76)	2343.53 (2294.28 – 2396.60)	1.70 (1.66 – 1.74)		252.55 (246.67 – 258.53)	4245.89 (4144.10 – 4346.84)	71.87 (71.01 – 72.71)	1.09 (1.06 – 1.12)
Türkiye	3343.41 (3322.86 – 3364.05)	3204.53 (3183.29 – 3226.62)	3.31 (3.29 – 3.34)		2207.61 (2191.16 – 2224.25)	5585.43 (5544.19 – 5627.11)	66.03 (65.74 – 66.32)	1.76 (1.75 – 1.77)
Turkmenistan	148.86 (143.89 – 153.52)	2554.72 (2478.21 – 2628.23)	1.45 (1.41 – 1.50)		113.55 (109.65 – 117.50)	4733.08 (4573.25 – 4894.40)	76.28 (74.86 – 77.84)	1.02 (0.98 – 1.05)
Uganda	1031.55 (1017.83 – 1045.65)	3673.64 (3627.88 – 3718.02)	1.53 (1.50 – 1.55)		668.29 (658.19 – 678.02)	6876.30 (6775.33 – 6975.42)	64.78 (64.10 – 65.49)	1.14 (1.12 – 1.16)
Ukraine	2245.28 (2228.64 – 2261.26)	3063.59 (3037.54 – 3091.24)	1.52 (1.50 – 1.53)		1671.22 (1655.87 – 1685.97)	6101.27 (6042.13 – 6157.71)	74.43 (74.12 – 74.73)	1.16 (1.15 – 1.17)
United Arab Emirates	72.24 (69.13 – 75.40)	1263.50 (1208.40 – 1319.48)	1.49 (1.39 – 1.60)		60.32 (57.47 – 63.34)	1980.47 (1882.46 – 2086.52)	83.50 (81.88 – 85.06)	0.64 (0.60 – 0.67)
United Kingdom	3428.64 (3410.96 – 3448.02)	2407.44 (2389.09 – 2424.71)	3.96 (3.94 – 3.99)		1574.33 (1560.22 – 1588.05)	3929.63 (3890.72 – 3966.25)	45.92 (45.65 – 46.17)	1.44 (1.42 – 1.45)
United Republic of Tanzania	1035.26 (1022.13 – 1047.45)	2751.55 (2719.65 – 2782.04)	1.48 (1.46 – 1.50)		691.39 (681.68 – 701.12)	4866.04 (4795.20 – 4931.84)	66.78 (66.14 – 67.37)	0.94 (0.93 – 0.96)
United States of America	13073.77 (13039.53 – 13111.75)	2190.74 (2182.90 – 2198.74)	2.74 (2.73 – 2.75)		7586.08 (7556.57 – 7618.04)	3886.45 (3869.32 – 3903.66)	58.03 (57.89 – 58.16)	1.24 (1.24 – 1.25)
Uruguay	191.54 (187.34 – 196.36)	3410.30 (3316.72 – 3511.19)	4.22 (4.11 – 4.35)		109.60 (106.18 – 113.43)	6070.50 (5871.78 – 6293.27)	57.22 (56.12 – 58.31)	1.92 (1.86 – 1.99)
Uzbekistan	771.16 (760.32 – 782.49)	2300.89 (2268.63 – 2332.42)	1.32 (1.30 – 1.34)		581.89 (573.26 – 591.03)	4210.30 (4148.72 – 4272.94)	75.46 (74.75 – 76.12)	0.94 (0.92 – 0.95)
Vanuatu	5.81 (4.89 – 6.85)	2334.72 (1974.84 – 2737.15)	1.30 (1.09 – 1.53)		4.55 (3.73 – 5.38)	4813.20 (3964.15 – 5667.94)	78.41 (70.48 – 86.16)	1.05 (0.87 – 1.24)
Venezuela (Bolivarian Republic of)	859.32 (849.43 – 870.96)	2579.82 (2548.92 – 2614.90)	1.76 (1.74 – 1.79)		577.05 (568.88 – 586.23)	4452.02 (4389.44 – 4524.72)	67.15 (66.59 – 67.71)	1.05 (1.04 – 1.07)
Viet Nam	3635.88 (3612.48 – 3658.78)	3070.45 (3049.78 – 3089.58)	2.48 (2.46 – 2.50)		2807.40 (2788.09 – 2828.05)	5806.16 (5765.79 – 5849.15)	77.21 (76.95 – 77.48)	1.61 (1.60 – 1.62)
Yemen	508.01 (498.11 – 518.18)	2220.76 (2179.15 – 2263.89)	0.96 (0.94 – 0.98)		330.54 (323.07 – 337.75)	4146.90 (4052.61 – 4238.50)	65.07 (64.04 – 65.99)	0.72 (0.71 – 0.74)
Zambia	386.91 (378.33 – 394.98)	3348.79 (3275.65 – 3412.38)	1.30 (1.27 – 1.33)		243.41 (237.31 – 250.09)	5869.95 (5722.78 – 6009.12)	62.91 (61.81 – 63.96)	0.90 (0.88 – 0.93)
Zimbabwe	399.16 (390.99 – 407.43)	4198.23 (4117.66 – 4281.72)	1.57 (1.54 – 1.61)		269.91 (263.23 – 276.89)	7539.91 (7371.13 – 7721.80)	67.62 (66.63 – 68.66)	1.06 (1.03 – 1.08)
World	249863.5 (249677.6 – 250037.9)	2582.46 (2580.32 – 2584.38)	2.09 (2.09 – 2.09)		163863.7 (163705.7 – 164008.3)	4573.88 (4569.39 – 4578.07)	65.58 (65.55 – 65.61)	1.16 (1.16 – 1.16)
Men
Afghanistan	341.02 (332.73 – 348.83)	2532.44 (2476.52 – 2585.76)	0.88 (0.86 – 0.90)		201.21 (195.48 – 206.29)	4501.68 (4379.43 – 4615.40)	59.00 (57.83 – 60.22)	0.64 (0.62 – 0.65)
Albania	74.95 (71.95 – 77.89)	3228.64 (3076.00 – 3371.34)	2.39 (2.28 – 2.50)		52.20 (49.52 – 54.79)	6276.50 (5936.24 – 6610.39)	69.65 (68.11 – 71.30)	1.63 (1.54 – 1.72)
Algeria	527.29 (518.87 – 536.09)	2309.89 (2271.61 – 2347.84)	2.05 (2.02 – 2.09)		349.73 (343.32 – 356.91)	4019.68 (3946.65 – 4101.07)	66.33 (65.52 – 67.13)	1.15 (1.13 – 1.18)
Angola	183.64 (177.27 – 190.43)	1674.21 (1624.29 – 1728.35)	0.59 (0.58 – 0.61)		97.15 (93.16 – 100.80)	2789.35 (2673.26 – 2897.70)	52.90 (51.14 – 54.55)	0.40 (0.38 – 0.41)
Argentina	872.80 (863.11 – 882.35)	3216.84 (3177.87 – 3255.60)	2.39 (2.36 – 2.42)		521.11 (513.41 – 529.03)	5377.91 (5297.52 – 5458.31)	59.71 (59.18 – 60.27)	1.31 (1.29 – 1.33)
Armenia	79.09 (76.12 – 82.32)	4178.21 (4015.35 – 4360.66)	1.85 (1.76 – 1.94)		54.94 (52.45 – 57.58)	7353.41 (6996.57 – 7717.85)	69.46 (67.79 – 70.90)	1.26 (1.20 – 1.33)
Australia	564.08 (556.58 – 570.77)	2367.85 (2326.84 – 2407.09)	4.20 (4.13 – 4.28)		270.92 (264.96 – 276.40)	3764.66 (3679.61 – 3848.74)	48.03 (47.35 – 48.72)	1.38 (1.35 – 1.41)
Austria	245.68 (240.77 – 250.83)	2678.16 (2604.24 – 2749.63)	3.62 (3.53 – 3.71)		131.05 (126.91 – 135.31)	4413.27 (4270.52 – 4563.58)	53.34 (52.30 – 54.29)	1.51 (1.46 – 1.56)
Azerbaijan	196.49 (191.27 – 201.63)	3460.49 (3366.18 – 3550.27)	2.11 (2.05 – 2.17)		153.25 (148.64 – 157.56)	6193.34 (6001.06 – 6367.67)	77.99 (76.83 – 79.04)	1.37 (1.33 – 1.41)
Bahamas	6.25 (5.45 – 7.07)	2745.62 (2402.04 – 3124.91)	2.55 (2.16 – 3.15)		4.10 (3.44 – 4.82)	4367.02 (3675.56 – 5136.60)	65.63 (59.61 – 70.74)	1.05 (0.88 – 1.24)
Bahrain	8.84 (7.81 – 9.96)	1269.61 (1127.08 – 1430.12)	1.41 (1.20 – 1.65)		6.19 (5.28 – 7.12)	1513.22 (1284.65 – 1737.37)	70.10 (64.18 – 75.46)	0.45 (0.38 – 0.53)
Bangladesh	2242.61 (2225.08 – 2260.40)	2751.70 (2731.24 – 2772.74)	1.74 (1.72 – 1.75)		1869.83 (1854.74 – 1886.42)	5681.24 (5637.47 – 5731.88)	83.38 (83.10 – 83.67)	1.33 (1.32 – 1.34)
Barbados	8.03 (7.15 – 8.97)	3077.10 (2689.22 – 3479.42)	2.99 (2.63 – 3.40)		4.79 (4.00 – 5.55)	5576.47 (4645.49 – 6468.48)	59.58 (54.61 – 64.38)	1.61 (1.34 – 1.87)
Belarus	359.45 (352.84 – 365.78)	5288.12 (5181.25 – 5394.58)	2.44 (2.38 – 2.49)		274.12 (268.32 – 280.20)	9919.46 (9701.04 – 10148.97)	76.26 (75.58 – 76.95)	1.74 (1.70 – 1.79)
Belgium	318.00 (312.61 – 323.83)	2694.71 (2632.62 – 2759.56)	3.85 (3.77 – 3.94)		160.76 (156.16 – 165.25)	4340.54 (4213.82 – 4465.78)	50.55 (49.68 – 51.38)	1.49 (1.45 – 1.54)
Belize	2.59 (2.07 – 3.15)	1539.72 (1234.66 – 1875.00)	0.89 (0.71 – 1.08)		1.88 (1.42 – 2.36)	2898.22 (2202.33 – 3615.48)	72.74 (63.85 – 80.24)	0.57 (0.43 – 0.72)
Benin	78.89 (75.18 – 82.58)	2091.02 (2008.60 – 2178.49)	0.77 (0.74 – 0.81)		50.38 (47.75 – 53.08)	3474.04 (3288.17 – 3662.11)	63.87 (61.71 – 66.18)	0.50 (0.48 – 0.53)
Bhutan	7.92 (6.91 – 8.97)	2077.84 (1806.63 – 2360.65)	1.23 (1.07 – 1.40)		6.00 (5.07 – 6.99)	4144.42 (3516.40 – 4828.70)	75.76 (70.47 – 80.74)	0.92 (0.77 – 1.07)
Bolivia (Plurinational State of)	122.57 (118.07 – 126.48)	2106.10 (2031.77 – 2180.28)	0.65 (0.63 – 0.68)		67.71 (64.63 – 70.88)	3377.41 (3227.64 – 3537.10)	55.24 (53.66 – 56.90)	0.45 (0.43 – 0.47)
Bosnia and Herzegovina	120.91 (117.39 – 124.43)	3974.00 (3840.24 – 4114.23)	2.49 (2.40 – 2.58)		84.02 (80.85 – 87.27)	7449.11 (7147.89 – 7748.41)	69.49 (68.29 – 70.80)	1.70 (1.63 – 1.78)
Botswana	19.38 (17.66 – 21.12)	2123.84 (1947.97 – 2307.34)	0.96 (0.87 – 1.04)		13.86 (12.43 – 15.35)	3879.55 (3478.41 – 4283.97)	71.55 (67.24 – 75.79)	0.65 (0.58 – 0.72)
Brazil	3669.90 (3649.25 – 3691.67)	2826.47 (2809.72 – 2844.06)	1.84 (1.83 – 1.85)		2375.21 (2357.36 – 2393.53)	4705.73 (4670.29 – 4741.41)	64.72 (64.45 – 65.00)	1.05 (1.04 – 1.06)
Brunei Darussalam	5.97 (5.15 – 6.88)	2516.55 (2163.25 – 2900.95)	1.80 (1.52 – 2.12)		4.17 (3.48 – 4.91)	3929.47 (3266.52 – 4620.52)	69.91 (63.83 – 75.67)	0.93 (0.77 – 1.10)
Bulgaria	254.41 (249.10 – 259.57)	4062.69 (3956.51 – 4165.72)	1.92 (1.87 – 1.97)		164.77 (159.87 – 169.63)	7619.88 (7394.89 – 7858.16)	64.77 (63.85 – 65.65)	1.37 (1.32 – 1.41)
Burkina Faso	144.44 (138.99 – 150.13)	2146.51 (2064.35 – 2220.49)	0.69 (0.66 – 0.71)		82.03 (78.02 – 85.70)	3642.80 (3466.95 – 3798.26)	56.79 (54.75 – 58.75)	0.48 (0.46 – 0.51)
Burundi	91.80 (87.95 – 95.85)	2647.35 (2541.44 – 2756.30)	1.01 (0.96 – 1.05)		52.97 (50.16 – 55.83)	4398.65 (4167.29 – 4628.22)	57.70 (55.58 – 60.13)	0.65 (0.62 – 0.69)
Cabo Verde	4.16 (3.44 – 4.92)	1881.83 (1565.08 – 2218.28)	1.09 (0.90 – 1.31)		3.36 (2.64 – 4.09)	3326.60 (2671.97 – 4038.72)	80.61 (74.00 – 86.13)	0.70 (0.56 – 0.86)
Cambodia	235.63 (229.31 – 241.87)	3556.35 (3467.20 – 3647.55)	1.89 (1.84 – 1.94)		177.69 (172.13 – 183.11)	6621.08 (6418.51 – 6817.69)	75.41 (74.16 – 76.54)	1.31 (1.26 – 1.35)
Cameroon	202.42 (196.18 – 208.40)	2359.85 (2297.23 – 2428.24)	0.83 (0.81 – 0.86)		131.84 (127.48 – 136.78)	4184.68 (4050.05 – 4336.77)	65.13 (63.64 – 66.62)	0.59 (0.57 – 0.61)
Canada	1000.27 (991.07 – 1010.46)	2605.86 (2572.38 – 2643.75)	4.91 (4.84 – 4.98)		480.27 (472.91 – 487.85)	3953.84 (3890.21 – 4022.48)	48.01 (47.50 – 48.50)	1.40 (1.37 – 1.42)
Central African Republic	31.27 (28.84 – 33.83)	2194.32 (2036.66 – 2347.03)	0.55 (0.51 – 0.59)		18.84 (17.11 – 20.53)	3743.50 (3403.76 – 4075.14)	60.26 (56.46 – 64.14)	0.38 (0.34 – 0.41)
Chad	169.35 (163.26 – 175.33)	3521.59 (3415.17 – 3629.13)	0.93 (0.90 – 0.96)		108.66 (104.42 – 112.68)	6606.75 (6353.03 – 6854.27)	64.17 (62.40 – 65.88)	0.70 (0.68 – 0.73)
Chile	364.85 (358.86 – 371.10)	2597.36 (2545.33 – 2648.03)	3.31 (3.23 – 3.38)		198.60 (193.70 – 203.67)	3902.51 (3804.13 – 4005.62)	54.43 (53.55 – 55.24)	1.19 (1.15 – 1.22)
China	39547.78 (39477.43 – 39610.01)	3362.47 (3355.59 – 3368.67)	3.07 (3.06 – 3.07)		26168.22 (26108.61 – 26222.84)	5881.85 (5867.00 – 5894.81)	66.17 (66.10 – 66.24)	1.65 (1.65 – 1.66)
Colombia	694.00 (684.69 – 703.50)	2336.00 (2301.98 – 2369.60)	1.54 (1.52 – 1.56)		399.52 (392.36 – 407.06)	3557.85 (3495.74 – 3625.04)	57.57 (56.88 – 58.23)	0.80 (0.79 – 0.82)
Comoros	5.89 (4.95 – 6.93)	1950.99 (1675.01 – 2286.58)	0.71 (0.61 – 0.84)		3.95 (3.25 – 4.74)	3366.71 (2794.33 – 4031.23)	67.03 (59.16 – 75.16)	0.50 (0.41 – 0.60)
Congo	28.33 (26.23 – 30.48)	1582.28 (1478.08 – 1690.59)	0.61 (0.56 – 0.65)		18.75 (17.09 – 20.46)	2551.81 (2325.57 – 2774.23)	66.19 (62.55 – 69.71)	0.38 (0.35 – 0.41)
Costa Rica	75.23 (72.28 – 78.20)	2190.00 (2092.36 – 2290.77)	1.79 (1.71 – 1.86)		42.58 (40.28 – 44.92)	3309.07 (3129.58 – 3493.83)	56.60 (54.67 – 58.48)	0.88 (0.83 – 0.93)
Côte d'Ivoire	243.21 (236.46 – 249.69)	2621.29 (2556.58 – 2689.87)	0.88 (0.86 – 0.91)		148.20 (143.23 – 152.86)	4454.63 (4315.29 – 4595.13)	60.93 (59.62 – 62.34)	0.59 (0.57 – 0.61)
Croatia	172.57 (168.16 – 176.86)	4260.76 (4120.52 – 4399.36)	4.35 (4.22 – 4.50)		98.35 (94.53 – 101.85)	7240.51 (6960.45 – 7523.25)	56.99 (55.84 – 58.13)	2.07 (1.99 – 2.15)
Cuba	346.61 (340.73 – 352.70)	3382.19 (3309.60 – 3458.14)	3.50 (3.42 – 3.58)		204.09 (198.81 – 209.62)	5620.39 (5471.40 – 5778.34)	58.88 (58.06 – 59.73)	1.60 (1.56 – 1.64)
Cyprus	32.02 (30.24 – 33.80)	3102.04 (2898.56 – 3290.72)	4.69 (4.30 – 5.10)		17.00 (15.56 – 18.48)	5006.80 (4581.05 – 5449.69)	53.09 (50.39 – 55.95)	1.70 (1.55 – 1.85)
Czechia	336.73 (331.11 – 342.43)	3246.60 (3173.85 – 3316.83)	2.72 (2.66 – 2.78)		189.07 (184.46 – 193.86)	5615.14 (5471.20 – 5763.00)	56.15 (55.32 – 56.97)	1.49 (1.45 – 1.53)
Dem. People's Republic of Korea	661.90 (652.08 – 671.16)	4087.48 (4026.15 – 4146.49)	2.96 (2.91 – 3.01)		517.00 (508.62 – 525.00)	7438.07 (7313.31 – 7557.75)	78.11 (77.50 – 78.71)	1.82 (1.79 – 1.85)
Democratic Republic of the Congo	583.56 (573.66 – 592.96)	2035.01 (2006.18 – 2065.93)	0.68 (0.67 – 0.70)		317.89 (311.25 – 324.49)	3238.26 (3171.52 – 3304.22)	54.47 (53.60 – 55.36)	0.44 (0.43 – 0.45)
Denmark	175.50 (171.44 – 179.48)	2786.81 (2698.52 – 2872.34)	4.01 (3.88 – 4.13)		80.89 (77.69 – 84.01)	4538.79 (4355.30 – 4720.04)	46.09 (44.94 – 47.22)	1.55 (1.48 – 1.61)
Djibouti	7.76 (6.76 – 8.95)	1712.10 (1497.81 – 1966.41)	0.64 (0.56 – 0.73)		5.68 (4.80 – 6.61)	3106.39 (2668.00 – 3585.25)	73.16 (66.55 – 79.76)	0.46 (0.40 – 0.54)
Dominican Republic	150.56 (146.38 – 155.05)	2587.44 (2512.60 – 2663.68)	2.42 (2.34 – 2.50)		89.49 (85.90 – 92.98)	4132.98 (3966.87 – 4293.83)	59.43 (57.97 – 60.78)	1.03 (0.99 – 1.07)
Ecuador	189.16 (183.88 – 194.24)	1962.45 (1905.67 – 2018.60)	2.08 (2.02 – 2.14)		95.03 (91.53 – 98.80)	2709.02 (2610.16 – 2812.05)	50.24 (48.88 – 51.62)	0.78 (0.75 – 0.80)
Egypt	1599.91 (1584.50 – 1615.18)	3572.25 (3541.12 – 3605.72)	1.57 (1.56 – 1.59)		1117.39 (1105.01 – 1130.13)	6384.73 (6316.28 – 6456.78)	69.84 (69.40 – 70.31)	1.13 (1.11 – 1.14)
El Salvador	58.51 (55.44 – 61.25)	1825.98 (1725.20 – 1917.29)	0.99 (0.94 – 1.04)		30.74 (28.69 – 32.75)	2826.22 (2635.28 – 2999.94)	52.54 (49.96 – 54.96)	0.54 (0.50 – 0.57)
Equatorial Guinea	12.02 (10.50 – 13.59)	2187.53 (1935.98 – 2463.46)	0.77 (0.68 – 0.87)		9.06 (7.88 – 10.29)	4411.96 (3839.41 – 5080.93)	75.41 (69.18 – 81.03)	0.63 (0.54 – 0.72)
Eritrea	23.37 (21.31 – 25.42)	1805.63 (1662.53 – 1943.03)	0.82 (0.75 – 0.89)		13.97 (12.56 – 15.45)	3247.24 (2928.72 – 3586.51)	59.74 (55.46 – 64.45)	0.58 (0.52 – 0.64)
Estonia	45.95 (43.88 – 48.11)	3928.09 (3715.09 – 4128.42)	4.39 (4.10 – 4.66)		26.02 (24.23 – 27.75)	6581.72 (6105.84 – 7026.90)	56.64 (54.42 – 58.77)	1.81 (1.68 – 1.94)
Eswatini	7.88 (6.71 – 9.03)	2068.32 (1766.46 – 2333.26)	0.43 (0.36 – 0.49)		5.19 (4.24 – 6.09)	3412.02 (2801.25 – 4008.62)	65.85 (58.83 – 72.32)	0.30 (0.24 – 0.35)
Ethiopia	804.30 (792.42 – 817.78)	1846.21 (1820.79 – 1873.74)	0.76 (0.75 – 0.77)		435.59 (427.52 – 443.48)	3160.46 (3105.22 – 3218.61)	54.16 (53.40 – 54.97)	0.52 (0.51 – 0.53)
Fiji	10.06 (8.86 – 11.31)	2242.51 (1982.67 – 2504.13)	0.95 (0.83 – 1.07)		7.23 (6.22 – 8.21)	3808.81 (3292.57 – 4322.05)	71.90 (66.23 – 77.07)	0.64 (0.55 – 0.73)
Finland	139.87 (136.32 – 143.52)	2241.57 (2166.03 – 2321.58)	3.13 (3.03 – 3.23)		63.31 (60.49 – 66.10)	3563.56 (3401.04 – 3720.20)	45.26 (43.91 – 46.57)	1.22 (1.16 – 1.27)
France	2179.06 (2166.15 – 2194.52)	3478.41 (3450.24 – 3510.82)	5.13 (5.08 – 5.17)		1167.94 (1156.95 – 1180.45)	6080.28 (6021.12 – 6151.30)	53.60 (53.28 – 53.95)	2.12 (2.09 – 2.14)
French Guiana	3.15 (2.60 – 3.75)	2321.64 (1944.81 – 2751.49)	2.36 (1.85 – 3.38)		2.07 (1.60 – 2.61)	3608.48 (2819.73 – 4562.79)	65.56 (57.65 – 73.09)	0.97 (0.75 – 1.24)
French Polynesia	7.46 (6.59 – 8.42)	3851.63 (3402.21 – 4369.42)	3.38 (2.93 – 3.92)		5.31 (4.50 – 6.15)	6910.03 (5838.19 – 7998.55)	71.15 (65.35 – 76.55)	1.90 (1.60 – 2.24)
Gabon	18.47 (16.78 – 20.50)	2035.71 (1854.06 – 2228.72)	0.83 (0.75 – 0.91)		14.04 (12.62 – 15.55)	3930.85 (3540.27 – 4352.30)	76.03 (71.40 – 80.30)	0.63 (0.57 – 0.70)
Gambia	19.03 (17.10 – 21.03)	2235.35 (2021.39 – 2455.35)	0.87 (0.78 – 0.96)		11.56 (10.17 – 13.11)	3912.35 (3444.53 – 4385.52)	60.78 (55.47 – 66.32)	0.61 (0.54 – 0.69)
Georgia	116.48 (112.89 – 120.48)	4135.31 (4000.08 – 4295.17)	1.72 (1.66 – 1.79)		81.15 (78.05 – 84.65)	7552.66 (7252.30 – 7886.32)	69.66 (68.28 – 71.02)	1.25 (1.19 – 1.31)
Germany	2712.97 (2696.17 – 2727.65)	2927.26 (2902.07 – 2950.00)	3.56 (3.54 – 3.59)		1399.13 (1384.95 – 1412.51)	4849.84 (4798.58 – 4900.51)	51.57 (51.28 – 51.84)	1.54 (1.52 – 1.55)
Ghana	333.45 (325.26 – 341.28)	2535.22 (2477.43 – 2590.60)	1.03 (1.00 – 1.05)		213.69 (207.98 – 219.73)	4315.28 (4197.54 – 4431.85)	64.08 (62.81 – 65.29)	0.70 (0.68 – 0.72)
Greece	361.62 (355.82 – 367.45)	3167.86 (3094.21 – 3240.68)	3.68 (3.61 – 3.75)		172.62 (167.93 – 177.46)	5205.02 (5061.86 – 5349.46)	47.73 (46.97 – 48.53)	1.62 (1.58 – 1.67)
Guadeloupe	11.27 (10.26 – 12.40)	3161.04 (2769.60 – 3594.40)	3.65 (3.21 – 4.16)		6.79 (5.89 – 7.75)	5905.24 (5027.93 – 6840.99)	60.23 (55.95 – 64.40)	1.76 (1.50 – 2.03)
Guam	3.58 (3.00 – 4.19)	3044.84 (2499.53 – 3608.21)	4.17 (3.15 – 6.18)		2.45 (1.93 – 3.06)	5540.85 (4356.50 – 6943.94)	68.46 (61.04 – 75.42)	1.62 (1.25 – 2.05)
Guatemala	127.02 (122.40 – 131.71)	1826.95 (1764.87 – 1889.27)	0.88 (0.85 – 0.91)		66.39 (63.28 – 69.60)	2835.99 (2707.69 – 2966.22)	52.27 (50.63 – 54.03)	0.50 (0.47 – 0.52)
Guinea	91.83 (87.90 – 95.83)	2576.46 (2469.76 – 2685.20)	0.94 (0.90 – 0.99)		65.08 (61.65 – 68.12)	4912.31 (4673.08 – 5149.30)	70.87 (68.65 – 72.98)	0.71 (0.68 – 0.75)
Guinea-Bissau	13.22 (11.68 – 14.85)	2086.28 (1877.59 – 2322.65)	0.66 (0.59 – 0.74)		8.46 (7.39 – 9.73)	3749.61 (3287.34 – 4251.18)	63.97 (58.11 – 70.12)	0.48 (0.42 – 0.55)
Guyana	7.19 (6.17 – 8.27)	1722.22 (1478.34 – 1979.41)	0.65 (0.55 – 0.75)		4.08 (3.38 – 4.89)	2545.39 (2103.64 – 3045.64)	56.71 (49.67 – 63.85)	0.36 (0.30 – 0.44)
Haiti	119.46 (115.11 – 123.59)	2575.62 (2490.63 – 2658.62)	0.97 (0.93 – 1.00)		66.83 (63.81 – 70.02)	3754.83 (3588.63 – 3926.33)	55.95 (54.19 – 57.52)	0.56 (0.53 – 0.59)
Honduras	113.32 (108.70 – 117.62)	2577.82 (2478.03 – 2670.94)	1.21 (1.16 – 1.25)		59.09 (55.90 – 61.98)	3799.30 (3591.35 – 3982.58)	52.15 (50.10 – 54.18)	0.72 (0.68 – 0.75)
Hungary	409.08 (402.55 – 415.35)	4969.92 (4876.93 – 5063.69)	3.23 (3.17 – 3.30)		268.24 (262.33 – 273.99)	9213.73 (9013.86 – 9415.92)	65.57 (64.81 – 66.24)	2.03 (1.98 – 2.08)
Iceland	6.75 (5.95 – 7.55)	2123.00 (1778.10 – 2442.70)	3.24 (2.78 – 3.76)		3.15 (2.51 – 3.78)	3122.36 (2457.80 – 3823.71)	46.59 (40.35 – 52.36)	1.10 (0.88 – 1.33)
India	15028.92 (14981.99 – 15072.71)	2052.13 (2045.37 – 2057.85)	0.93 (0.93 – 0.94)		11272.29 (11233.72 – 11311.89)	3847.38 (3834.40 – 3861.08)	75.00 (74.86 – 75.15)	0.68 (0.68 – 0.69)
Indonesia	3999.71 (3977.56 – 4024.69)	2711.81 (2696.95 – 2728.55)	1.13 (1.12 – 1.14)		2949.42 (2930.08 – 2968.95)	4769.17 (4738.41 – 4800.85)	73.74 (73.46 – 74.00)	0.80 (0.80 – 0.81)
Iran (Islamic Republic of)	1362.96 (1348.55 – 1376.61)	2931.44 (2900.20 – 2961.31)	1.88 (1.86 – 1.90)		867.28 (856.41 – 879.31)	4571.53 (4515.12 – 4636.29)	63.63 (63.15 – 64.14)	1.06 (1.05 – 1.07)
Iraq	364.37 (356.41 – 372.97)	2595.17 (2544.54 – 2649.83)	1.34 (1.31 – 1.37)		229.17 (223.59 – 235.42)	4466.68 (4358.20 – 4585.59)	62.89 (61.77 – 64.12)	0.89 (0.87 – 0.92)
Ireland	109.67 (106.20 – 113.04)	2539.52 (2443.32 – 2636.20)	3.93 (3.78 – 4.10)		55.28 (52.69 – 57.93)	3998.45 (3807.56 – 4194.69)	50.41 (48.89 – 51.96)	1.42 (1.35 – 1.49)
Israel	134.37 (130.67 – 138.22)	2269.39 (2195.73 – 2346.31)	3.44 (3.33 – 3.56)		69.23 (66.12 – 72.32)	3695.10 (3528.61 – 3862.39)	51.52 (50.14 – 52.86)	1.26 (1.20 – 1.31)
Italy	1922.13 (1909.07 – 1934.88)	2727.87 (2698.93 – 2756.17)	4.51 (4.47 – 4.55)		854.19 (844.22 – 864.49)	4237.48 (4183.96 – 4290.78)	44.44 (44.08 – 44.78)	1.55 (1.53 – 1.57)
Jamaica	56.25 (53.61 – 58.67)	3125.76 (2973.74 – 3274.18)	1.62 (1.54 – 1.71)		33.02 (31.12 – 35.08)	5089.79 (4797.23 – 5414.37)	58.71 (56.68 – 60.94)	0.97 (0.91 – 1.04)
Japan	4006.25 (3988.46 – 4023.65)	2247.22 (2231.59 – 2263.43)	4.25 (4.22 – 4.28)		1355.30 (1342.42 – 1367.81)	3323.00 (3289.73 – 3355.15)	33.83 (33.60 – 34.07)	1.23 (1.22 – 1.25)
Jordan	116.44 (112.30 – 120.71)	2793.94 (2703.77 – 2896.54)	1.64 (1.58 – 1.71)		84.05 (80.69 – 87.69)	5101.08 (4905.40 – 5322.37)	72.19 (70.36 – 73.88)	1.15 (1.10 – 1.20)
Kazakhstan	339.39 (332.47 – 345.93)	3541.01 (3473.30 – 3610.17)	1.35 (1.32 – 1.38)		261.10 (255.57 – 267.12)	6527.13 (6386.04 – 6677.75)	76.93 (76.12 – 77.80)	1.00 (0.98 – 1.02)
Kenya	388.78 (381.20 – 396.37)	2511.14 (2466.35 – 2557.20)	0.89 (0.87 – 0.90)		243.17 (237.19 – 248.84)	4034.72 (3937.41 – 4127.74)	62.55 (61.49 – 63.67)	0.52 (0.51 – 0.54)
Kuwait	33.69 (31.39 – 35.89)	1375.45 (1276.76 – 1467.85)	1.59 (1.41 – 1.80)		26.33 (24.47 – 28.24)	1929.90 (1794.84 – 2067.10)	78.15 (75.46 – 80.97)	0.61 (0.57 – 0.66)
Kyrgyzstan	77.25 (73.96 – 80.48)	2906.94 (2794.52 – 3025.39)	1.20 (1.14 – 1.25)		57.59 (54.85 – 60.21)	5031.63 (4789.33 – 5251.75)	74.55 (72.72 – 76.47)	0.82 (0.78 – 0.86)
Lao People's Democratic Republic	122.06 (117.34 – 126.39)	4060.65 (3920.83 – 4189.78)	2.08 (2.01 – 2.16)		93.53 (89.70 – 96.95)	7759.89 (7447.68 – 8051.23)	76.63 (75.01 – 78.38)	1.52 (1.46 – 1.59)
Latvia	70.78 (68.05 – 73.44)	4519.75 (4331.42 – 4720.74)	3.47 (3.31 – 3.64)		44.52 (42.24 – 46.85)	8021.99 (7588.27 – 8472.08)	62.90 (61.21 – 64.71)	1.83 (1.73 – 1.95)
Lebanon	107.02 (103.22 – 110.66)	2742.44 (2643.14 – 2840.19)	1.59 (1.53 – 1.65)		77.17 (74.08 – 80.15)	4898.57 (4697.11 – 5097.06)	72.11 (70.77 – 73.59)	1.08 (1.03 – 1.12)
Lesotho	16.45 (14.94 – 18.13)	2082.35 (1904.53 – 2270.47)	0.42 (0.38 – 0.47)		10.67 (9.40 – 11.88)	3380.41 (2996.14 – 3740.50)	64.86 (59.76 – 69.26)	0.28 (0.25 – 0.31)
Liberia	41.53 (38.80 – 44.16)	2312.78 (2173.62 – 2445.50)	0.86 (0.80 – 0.92)		28.96 (26.82 – 31.15)	4224.41 (3927.25 – 4527.96)	69.74 (66.58 – 72.78)	0.62 (0.58 – 0.67)
Libya	78.64 (75.47 – 81.90)	2686.09 (2581.03 – 2790.76)	1.59 (1.52 – 1.66)		51.36 (48.81 – 54.39)	4017.64 (3812.31 – 4239.58)	65.32 (63.42 – 67.16)	0.82 (0.77 – 0.86)
Lithuania	108.60 (105.03 – 112.01)	4877.17 (4695.02 – 5074.86)	2.85 (2.74 – 2.97)		72.44 (69.20 – 75.57)	8850.82 (8439.51 – 9244.89)	66.71 (65.32 – 68.02)	1.78 (1.69 – 1.87)
Luxembourg	11.60 (10.57 – 12.63)	1967.49 (1777.40 – 2162.17)	3.13 (2.80 – 3.50)		6.39 (5.59 – 7.31)	3178.88 (2776.09 – 3632.81)	55.02 (50.75 – 59.30)	1.11 (0.97 – 1.28)
Madagascar	212.79 (206.85 – 218.73)	2211.96 (2155.68 – 2270.69)	0.96 (0.93 – 0.98)		125.42 (121.09 – 129.77)	3526.01 (3405.62 – 3643.53)	58.94 (57.54 – 60.43)	0.59 (0.57 – 0.61)
Malawi	256.61 (248.50 – 264.16)	3510.00 (3408.71 – 3610.52)	1.16 (1.12 – 1.19)		133.93 (128.96 – 138.92)	5915.11 (5704.60 – 6128.89)	52.19 (50.64 – 53.68)	0.79 (0.76 – 0.82)
Malaysia	466.63 (458.97 – 474.49)	2548.77 (2505.99 – 2593.44)	1.98 (1.95 – 2.02)		315.55 (309.48 – 322.26)	4318.13 (4234.69 – 4406.24)	67.62 (66.82 – 68.39)	1.07 (1.05 – 1.10)
Maldives	4.43 (3.66 – 5.28)	1765.38 (1445.83 – 2070.42)	2.06 (1.64 – 2.51)		3.35 (2.62 – 4.12)	3157.48 (2434.56 – 3842.44)	75.60 (68.04 – 82.08)	1.03 (0.77 – 1.27)
Mali	181.13 (175.28 – 186.86)	2761.22 (2681.82 – 2842.70)	0.92 (0.89 – 0.94)		99.58 (95.93 – 103.37)	4831.12 (4657.63 – 5019.14)	54.98 (53.13 – 56.94)	0.66 (0.64 – 0.69)
Malta	11.21 (10.33 – 12.31)	2224.39 (2009.05 – 2498.15)	3.59 (3.22 – 4.05)		5.45 (4.70 – 6.31)	3771.67 (3243.56 – 4443.37)	48.67 (44.04 – 53.35)	1.39 (1.20 – 1.63)
Martinique	9.15 (8.23 – 10.08)	2258.07 (1969.48 – 2584.28)	3.48 (3.05 – 3.93)		4.91 (4.15 – 5.75)	3983.23 (3292.08 – 4792.68)	53.69 (48.80 – 58.93)	1.39 (1.15 – 1.65)
Mauritania	34.59 (32.16 – 37.06)	2040.47 (1903.02 – 2172.28)	0.80 (0.74 – 0.85)		23.24 (21.43 – 25.20)	3664.11 (3389.29 – 3974.42)	67.20 (63.64 – 70.87)	0.59 (0.54 – 0.64)
Mauritius	17.70 (16.37 – 19.20)	1860.58 (1705.37 – 2033.39)	1.28 (1.17 – 1.39)		11.99 (10.79 – 13.21)	3227.28 (2906.60 – 3587.69)	67.72 (64.23 – 70.93)	0.72 (0.65 – 0.80)
Mexico	1268.74 (1255.81 – 1283.07)	1864.23 (1844.30 – 1884.98)	1.36 (1.35 – 1.38)		735.37 (724.76 – 745.90)	2825.89 (2786.05 – 2866.06)	57.96 (57.42 – 58.51)	0.68 (0.67 – 0.69)
Mongolia	82.90 (79.37 – 86.14)	6165.21 (5921.62 – 6410.60)	3.49 (3.31 – 3.68)		66.17 (63.10 – 69.09)	11354.91 (10837.94 – 11855.30)	79.82 (78.19 – 81.25)	2.20 (2.10 – 2.30)
Montenegro	20.20 (18.76 – 21.74)	3966.24 (3623.18 – 4312.74)	2.67 (2.45 – 2.90)		13.04 (11.79 – 14.28)	6871.97 (6175.78 – 7566.67)	64.54 (60.91 – 67.70)	1.63 (1.46 – 1.80)
Morocco	595.64 (586.59 – 604.23)	2899.98 (2856.74 – 2943.60)	1.98 (1.95 – 2.01)		402.91 (396.32 – 410.73)	4929.02 (4846.53 – 5026.22)	67.64 (66.92 – 68.35)	1.19 (1.17 – 1.22)
Mozambique	350.20 (341.70 – 358.77)	3098.57 (3027.40 – 3165.88)	0.92 (0.90 – 0.94)		174.64 (169.09 – 179.73)	4943.51 (4788.31 – 5086.85)	49.87 (48.48 – 51.10)	0.60 (0.58 – 0.62)
Myanmar	865.83 (854.90 – 875.60)	3322.84 (3282.83 – 3359.58)	1.51 (1.49 – 1.52)		666.11 (656.39 – 675.02)	6121.99 (6035.73 – 6203.06)	76.93 (76.37 – 77.48)	1.06 (1.05 – 1.08)
Namibia	31.01 (28.86 – 33.46)	3726.32 (3495.35 – 4003.14)	0.79 (0.74 – 0.86)		20.79 (19.11 – 22.57)	6312.02 (5803.70 – 6875.87)	67.04 (63.65 – 70.81)	0.57 (0.52 – 0.62)
Nepal	207.07 (202.08 – 212.55)	1680.11 (1640.21 – 1721.94)	0.88 (0.86 – 0.90)		143.70 (139.52 – 148.36)	3088.28 (2996.59 – 3187.28)	69.40 (68.20 – 70.64)	0.62 (0.60 – 0.64)
Netherlands	524.80 (517.84 – 531.63)	2723.60 (2673.58 – 2774.09)	4.14 (4.07 – 4.22)		243.89 (238.22 – 249.57)	4281.38 (4174.69 – 4387.08)	46.47 (45.78 – 47.10)	1.51 (1.47 – 1.55)
New Caledonia	6.73 (5.92 – 7.62)	3517.75 (3087.78 – 4004.27)	4.99 (4.01 – 6.58)		4.64 (3.86 – 5.44)	6425.89 (5347.19 – 7551.38)	68.98 (63.52 – 74.48)	2.09 (1.76 – 2.49)
New Zealand	120.71 (117.26 – 124.27)	2730.56 (2626.40 – 2837.93)	4.82 (4.64 – 5.03)		59.02 (56.17 – 61.66)	4326.38 (4106.65 – 4541.88)	48.90 (47.47 – 50.32)	1.56 (1.49 – 1.64)
Nicaragua	69.26 (65.92 – 72.76)	2346.47 (2241.05 – 2458.97)	1.60 (1.53 – 1.68)		39.30 (37.09 – 41.68)	3507.28 (3318.04 – 3716.85)	56.74 (54.43 – 59.30)	0.83 (0.79 – 0.89)
Niger	180.37 (174.57 – 186.91)	2169.48 (2102.61 – 2237.79)	0.80 (0.77 – 0.83)		97.91 (94.12 – 101.60)	3868.10 (3722.93 – 4011.34)	54.28 (52.58 – 55.96)	0.59 (0.56 – 0.61)
Nigeria	1088.77 (1076.24 – 1102.40)	1755.04 (1736.14 – 1775.59)	0.57 (0.56 – 0.58)		638.77 (628.87 – 648.31)	2739.32 (2698.05 – 2778.56)	58.67 (58.04 – 59.25)	0.34 (0.34 – 0.35)
North Macedonia	65.28 (62.74 – 68.13)	3824.34 (3657.17 – 4004.39)	2.08 (1.99 – 2.19)		46.49 (44.23 – 49.14)	7225.12 (6859.78 – 7639.90)	71.21 (69.58 – 72.87)	1.52 (1.44 – 1.62)
Norway	127.97 (124.29 – 131.33)	2278.82 (2196.49 – 2367.99)	3.98 (3.83 – 4.12)		55.25 (52.64 – 57.82)	3305.22 (3145.04 – 3465.59)	43.18 (41.81 – 44.53)	1.21 (1.15 – 1.27)
Oman	55.10 (51.98 – 58.28)	2167.47 (2047.04 – 2291.74)	1.25 (1.17 – 1.32)		45.64 (42.86 – 48.45)	3948.72 (3717.44 – 4198.05)	82.83 (80.53 – 85.03)	0.88 (0.83 – 0.94)
Pakistan	2135.93 (2117.79 – 2155.41)	2210.53 (2193.15 – 2228.62)	0.96 (0.95 – 0.97)		1426.55 (1412.09 – 1440.17)	4047.70 (4008.86 – 4085.86)	66.79 (66.34 – 67.27)	0.71 (0.70 – 0.71)
Panama	45.66 (43.44 – 48.19)	1817.84 (1722.74 – 1923.30)	1.86 (1.76 – 1.95)		25.07 (23.36 – 27.05)	2720.85 (2537.70 – 2925.80)	54.91 (52.45 – 57.64)	0.75 (0.70 – 0.80)
Papua New Guinea	107.26 (103.32 – 111.30)	3148.93 (3043.94 – 3261.42)	1.32 (1.27 – 1.37)		73.18 (70.09 – 76.38)	5316.59 (5096.61 – 5538.17)	68.23 (66.43 – 70.14)	0.86 (0.82 – 0.89)
Paraguay	90.69 (87.30 – 94.31)	2583.74 (2490.05 – 2686.07)	1.33 (1.28 – 1.39)		54.14 (51.52 – 56.82)	4200.43 (3995.54 – 4410.14)	59.70 (57.79 – 61.61)	0.79 (0.75 – 0.83)
Peru	421.39 (413.68 – 428.93)	2136.98 (2094.42 – 2179.33)	1.42 (1.39 – 1.44)		219.55 (214.16 – 224.83)	2955.11 (2884.48 – 3027.09)	52.10 (51.21 – 52.96)	0.67 (0.66 – 0.69)
Philippines	1687.13 (1671.99 – 1702.18)	3498.41 (3467.88 – 3527.86)	2.16 (2.14 – 2.18)		1187.18 (1174.90 – 1199.57)	6040.73 (5978.87 – 6102.95)	70.37 (69.98 – 70.77)	1.33 (1.32 – 1.35)
Poland	1471.74 (1459.66 – 1484.28)	4386.82 (4344.81 – 4433.51)	3.46 (3.42 – 3.49)		907.52 (897.40 – 918.55)	7696.98 (7608.03 – 7799.74)	61.66 (61.29 – 62.05)	1.89 (1.87 – 1.92)
Portugal	397.16 (391.25 – 403.39)	3827.00 (3749.33 – 3904.10)	4.89 (4.79 – 4.98)		214.51 (209.54 – 219.62)	6745.53 (6576.45 – 6918.83)	54.01 (53.24 – 54.80)	2.21 (2.16 – 2.27)
Puerto Rico	65.37 (62.66 – 67.97)	2434.26 (2308.80 – 2554.53)	2.80 (2.67 – 2.95)		35.68 (33.50 – 37.71)	4335.58 (4055.48 – 4604.35)	54.58 (52.63 – 56.42)	1.24 (1.16 – 1.31)
Qatar	18.81 (17.24 – 20.48)	1081.95 (987.30 – 1190.47)	1.18 (1.02 – 1.41)		15.85 (14.40 – 17.41)	1891.69 (1719.62 – 2067.07)	84.24 (80.71 – 87.67)	0.64 (0.57 – 0.70)
Republic of Korea	1296.58 (1285.23 – 1307.88)	2596.12 (2566.63 – 2624.43)	4.23 (4.17 – 4.28)		736.01 (725.99 – 745.35)	3991.55 (3937.48 – 4044.96)	56.77 (56.36 – 57.20)	1.37 (1.36 – 1.39)
Republic of Moldova	136.06 (131.84 – 140.07)	5052.43 (4892.76 – 5213.63)	1.71 (1.65 – 1.78)		107.97 (103.91 – 111.67)	9812.15 (9443.64 – 10150.60)	79.36 (78.22 – 80.39)	1.36 (1.30 – 1.42)
Réunion	21.58 (20.07 – 23.20)	3095.59 (2854.60 – 3351.06)	4.76 (4.28 – 5.32)		13.60 (12.38 – 14.99)	5393.25 (4862.28 – 5970.43)	63.02 (59.99 – 66.12)	1.84 (1.65 – 2.03)
Romania	802.74 (793.54 – 812.21)	4947.36 (4879.83 – 5015.36)	2.81 (2.77 – 2.85)		554.07 (546.13 – 562.48)	9461.88 (9321.38 – 9610.87)	69.02 (68.54 – 69.54)	1.95 (1.92 – 1.98)
Russian Federation	4251.53 (4229.90 – 4274.39)	4156.20 (4133.77 – 4181.40)	1.67 (1.66 – 1.68)		3122.45 (3102.90 – 3141.33)	7710.95 (7659.72 – 7758.68)	73.44 (73.24 – 73.65)	1.17 (1.16 – 1.18)
Rwanda	83.53 (79.86 – 87.34)	1889.20 (1805.28 – 1972.62)	0.87 (0.84 – 0.91)		53.63 (50.85 – 56.61)	3162.39 (2994.96 – 3325.96)	64.20 (61.77 – 66.40)	0.55 (0.52 – 0.58)
Saint Lucia	2.74 (2.28 – 3.29)	2054.83 (1689.57 – 2494.97)	1.01 (0.82 – 1.24)		1.61 (1.21 – 2.09)	3417.39 (2554.82 – 4390.28)	58.78 (49.45 – 66.92)	0.63 (0.47 – 0.82)
Samoa	3.01 (2.42 – 3.63)	3703.48 (3005.26 – 4448.72)	2.33 (1.86 – 2.96)		2.17 (1.67 – 2.74)	6459.17 (5011.60 – 8131.01)	72.08 (62.19 – 79.72)	1.39 (1.07 – 1.77)
Sao Tome and Principe	1.69 (1.19 – 2.22)	2481.34 (1818.35 – 3278.93)	1.09 (0.79 – 1.46)		1.41 (0.98 – 1.88)	5312.63 (3828.74 – 7016.04)	83.57 (69.23 – 94.91)	0.92 (0.65 – 1.25)
Saudi Arabia	274.57 (268.21 – 281.32)	1366.39 (1334.90 – 1399.48)	1.15 (1.12 – 1.18)		219.44 (213.67 – 225.03)	2313.50 (2251.94 – 2372.83)	79.92 (78.88 – 80.92)	0.65 (0.63 – 0.66)
Senegal	118.83 (114.28 – 123.37)	2232.71 (2159.48 – 2317.34)	0.95 (0.92 – 0.99)		74.88 (71.46 – 78.51)	4013.83 (3844.81 – 4205.27)	63.02 (61.13 – 64.86)	0.70 (0.66 – 0.73)
Serbia	328.04 (322.64 – 334.03)	4409.42 (4320.90 – 4503.18)	2.41 (2.35 – 2.46)		219.68 (214.76 – 225.08)	8439.26 (8242.70 – 8648.48)	66.97 (66.14 – 67.74)	1.76 (1.71 – 1.81)
Sierra Leone	26.15 (24.25 – 28.41)	915.95 (848.90 – 990.39)	0.33 (0.30 – 0.35)		16.67 (15.22 – 18.40)	1630.65 (1483.11 – 1793.20)	63.76 (59.27 – 67.81)	0.24 (0.22 – 0.26)
Singapore	177.67 (173.50 – 182.07)	3141.63 (3052.01 – 3235.13)	6.09 (5.81 – 6.42)		114.76 (110.88 – 118.48)	4859.93 (4681.67 – 5025.30)	64.59 (63.37 – 65.69)	1.80 (1.73 – 1.86)
Slovakia	193.05 (188.56 – 197.49)	4146.93 (4037.82 – 4257.88)	2.86 (2.78 – 2.95)		121.95 (117.86 – 125.75)	7139.62 (6893.08 – 7365.13)	63.17 (62.11 – 64.21)	1.61 (1.55 – 1.67)
Slovenia	79.17 (76.53 – 82.14)	3532.66 (3382.52 – 3703.27)	5.06 (4.83 – 5.33)		43.23 (41.00 – 45.67)	5910.97 (5585.19 – 6258.22)	54.61 (52.86 – 56.25)	1.95 (1.85 – 2.07)
Solomon Islands	6.68 (5.57 – 7.93)	2304.87 (1940.78 – 2682.63)	1.18 (0.99 – 1.39)		4.26 (3.47 – 5.13)	4378.27 (3574.69 – 5200.13)	63.82 (55.03 – 72.58)	0.89 (0.72 – 1.07)
Somalia	121.15 (116.51 – 126.01)	2230.57 (2151.23 – 2312.47)	0.63 (0.61 – 0.66)		58.23 (55.29 – 61.22)	3600.10 (3422.45 – 3777.23)	48.06 (46.07 – 50.05)	0.42 (0.40 – 0.44)
South Africa	872.20 (861.45 – 882.37)	3626.93 (3585.25 – 3667.76)	1.08 (1.06 – 1.09)		611.80 (602.45 – 620.58)	5982.53 (5890.16 – 6068.86)	70.14 (69.61 – 70.72)	0.70 (0.68 – 0.71)
South Sudan	74.34 (70.74 – 77.74)	1962.82 (1870.08 – 2048.91)	0.59 (0.56 – 0.61)		43.51 (40.85 – 46.13)	3311.46 (3109.45 – 3500.21)	58.53 (56.07 – 60.97)	0.40 (0.37 – 0.42)
Spain	1398.54 (1386.09 – 1410.00)	2892.57 (2859.54 – 2924.59)	4.29 (4.25 – 4.33)		748.98 (739.22 – 758.92)	4844.71 (4780.42 – 4909.84)	53.55 (53.14 – 53.97)	1.74 (1.71 – 1.76)
Sri Lanka	261.42 (255.60 – 267.70)	1897.35 (1851.71 – 1945.17)	1.24 (1.22 – 1.27)		175.11 (170.34 – 180.34)	3296.15 (3201.47 – 3397.76)	66.98 (66.02 – 67.93)	0.77 (0.75 – 0.80)
State of Palestine	53.83 (50.82 – 56.57)	3166.83 (3007.28 – 3312.74)	1.83 (1.73 – 1.93)		33.93 (31.80 – 36.22)	5378.97 (5028.00 – 5727.65)	63.03 (60.14 – 65.66)	1.16 (1.08 – 1.24)
Sudan	283.25 (276.11 – 289.89)	1733.12 (1692.50 – 1770.14)	0.76 (0.75 – 0.78)		168.07 (163.26 – 172.99)	2898.41 (2813.18 – 2978.19)	59.34 (57.97 – 60.71)	0.50 (0.48 – 0.51)
Suriname	8.33 (7.28 – 9.36)	2717.98 (2381.92 – 3034.42)	1.43 (1.23 – 1.63)		5.36 (4.50 – 6.22)	4269.11 (3562.79 – 4942.45)	64.38 (58.84 – 69.47)	0.77 (0.64 – 0.90)
Sweden	238.12 (233.70 – 242.72)	2102.84 (2047.04 – 2163.24)	3.56 (3.47 – 3.66)		93.91 (90.39 – 97.32)	3135.12 (3018.62 – 3260.48)	39.44 (38.42 – 40.50)	1.15 (1.11 – 1.20)
Switzerland	202.78 (198.44 – 206.78)	2158.99 (2098.87 – 2224.27)	3.76 (3.66 – 3.86)		97.69 (94.02 – 101.08)	3415.21 (3283.27 – 3543.73)	48.18 (47.07 – 49.26)	1.29 (1.24 – 1.34)
Syrian Arab Republic	222.12 (216.05 – 227.79)	2850.15 (2782.07 – 2921.25)	1.63 (1.58 – 1.67)		148.20 (143.34 – 152.85)	4827.05 (4672.28 – 4978.99)	66.72 (65.47 – 68.00)	1.01 (0.97 – 1.04)
Tajikistan	73.84 (70.18 – 77.01)	2059.95 (1964.10 – 2144.15)	1.12 (1.06 – 1.17)		50.81 (48.06 – 53.48)	3413.79 (3233.37 – 3585.07)	68.81 (66.64 – 71.21)	0.70 (0.66 – 0.73)
Thailand	1702.84 (1688.60 – 1717.56)	3217.88 (3185.24 – 3251.35)	3.54 (3.50 – 3.58)		1204.72 (1192.34 – 1217.28)	5785.36 (5724.16 – 5844.71)	70.75 (70.39 – 71.08)	1.70 (1.68 – 1.72)
Timor-Leste	8.21 (7.09 – 9.45)	1619.11 (1412.23 – 1832.53)	0.84 (0.73 – 0.95)		5.04 (4.27 – 5.96)	2766.95 (2350.70 – 3253.07)	61.44 (54.37 – 67.90)	0.54 (0.46 – 0.63)
Togo	60.19 (56.75 – 63.53)	2142.74 (2036.48 – 2252.18)	0.83 (0.79 – 0.88)		38.30 (35.85 – 40.70)	3682.17 (3460.89 – 3903.53)	63.64 (60.89 – 66.29)	0.57 (0.54 – 0.61)
Trinidad and Tobago	26.38 (24.65 – 28.07)	2632.11 (2440.21 – 2831.87)	2.35 (2.15 – 2.56)		15.21 (13.86 – 16.49)	4000.50 (3641.01 – 4345.49)	57.65 (54.59 – 60.67)	0.95 (0.87 – 1.04)
Tunisia	214.36 (209.18 – 220.00)	2993.60 (2918.93 – 3078.62)	1.82 (1.77 – 1.87)		154.21 (149.91 – 158.80)	5353.87 (5203.11 – 5516.13)	71.94 (70.91 – 73.04)	1.20 (1.17 – 1.24)
Türkiye	2105.21 (2089.04 – 2122.08)	4409.38 (4374.31 – 4445.33)	3.76 (3.73 – 3.79)		1385.27 (1371.97 – 1399.11)	7487.00 (7415.24 – 7560.07)	65.80 (65.46 – 66.16)	2.08 (2.06 – 2.10)
Turkmenistan	70.97 (67.68 – 74.29)	2738.19 (2617.80 – 2855.24)	1.27 (1.22 – 1.34)		51.88 (49.03 – 54.80)	4821.93 (4566.37 – 5081.42)	73.10 (70.72 – 75.32)	0.87 (0.82 – 0.92)
Uganda	461.38 (451.85 – 471.76)	3484.62 (3415.35 – 3547.85)	1.26 (1.23 – 1.29)		261.43 (254.81 – 268.21)	5941.47 (5803.10 – 6091.06)	56.66 (55.64 – 57.73)	0.87 (0.85 – 0.89)
Ukraine	1283.59 (1271.08 – 1294.90)	4142.95 (4098.80 – 4184.62)	1.38 (1.37 – 1.40)		979.25 (968.06 – 989.37)	8074.69 (7979.56 – 8161.96)	76.29 (75.90 – 76.63)	1.09 (1.08 – 1.10)
United Arab Emirates	37.43 (35.13 – 39.53)	1055.55 (992.42 – 1119.86)	1.11 (1.02 – 1.22)		30.94 (28.90 – 33.06)	1529.16 (1428.40 – 1634.64)	82.65 (80.47 – 84.68)	0.46 (0.43 – 0.49)
United Kingdom	1816.05 (1804.06 – 1829.21)	2603.60 (2578.52 – 2629.57)	4.14 (4.10 – 4.18)		810.15 (800.76 – 820.63)	4058.50 (4007.49 – 4112.77)	44.61 (44.25 – 44.97)	1.41 (1.39 – 1.43)
United Republic of Tanzania	439.81 (430.84 – 448.45)	2523.21 (2477.51 – 2566.94)	1.14 (1.12 – 1.17)		267.23 (260.93 – 273.28)	3987.56 (3890.43 – 4079.16)	60.76 (59.81 – 61.71)	0.68 (0.66 – 0.70)
United States of America	6882.48 (6855.37 – 6907.92)	2371.45 (2360.34 – 2383.20)	2.63 (2.61 – 2.64)		3945.54 (3922.54 – 3966.43)	4045.42 (4021.09 – 4068.83)	57.33 (57.13 – 57.52)	1.17 (1.16 – 1.17)
Uruguay	105.62 (102.42 – 108.84)	4144.86 (3995.96 – 4291.13)	4.11 (3.94 – 4.28)		59.89 (57.13 – 62.61)	6918.92 (6598.08 – 7235.36)	56.71 (55.15 – 58.14)	1.86 (1.77 – 1.95)
Uzbekistan	367.31 (359.60 – 375.13)	2358.01 (2311.37 – 2405.55)	1.15 (1.13 – 1.18)		260.13 (254.19 – 265.86)	4032.83 (3946.23 – 4121.66)	70.82 (69.72 – 71.88)	0.78 (0.76 – 0.80)
Vanuatu	2.97 (2.29 – 3.79)	2319.40 (1835.47 – 2907.07)	1.14 (0.89 – 1.45)		2.03 (1.49 – 2.62)	4444.31 (3325.23 – 5653.03)	68.43 (55.88 – 81.31)	0.87 (0.64 – 1.13)
Venezuela (Bolivarian Republic of)	419.60 (411.68 – 427.43)	2695.37 (2643.43 – 2745.86)	1.48 (1.46 – 1.51)		258.50 (252.42 – 264.42)	4197.79 (4100.13 – 4292.44)	61.61 (60.72 – 62.43)	0.83 (0.81 – 0.85)
Viet Nam	2189.48 (2171.84 – 2206.96)	3957.31 (3925.19 – 3988.37)	2.51 (2.49 – 2.54)		1709.69 (1694.32 – 1724.65)	7384.87 (7319.67 – 7450.79)	78.09 (77.73 – 78.43)	1.70 (1.68 – 1.71)
Yemen	237.28 (230.54 – 244.23)	2125.95 (2070.06 – 2184.96)	0.78 (0.75 – 0.80)		137.01 (132.47 – 141.65)	3668.14 (3547.55 – 3796.25)	57.74 (56.38 – 59.16)	0.55 (0.53 – 0.57)
Zambia	168.05 (162.60 – 173.96)	3099.33 (3002.95 – 3197.38)	0.97 (0.94 – 1.00)		90.99 (87.33 – 95.08)	4682.64 (4492.44 – 4883.68)	54.14 (52.45 – 55.83)	0.60 (0.58 – 0.63)
Zimbabwe	148.04 (143.06 – 152.71)	3726.92 (3623.03 – 3837.66)	1.07 (1.04 – 1.11)		86.14 (82.85 – 89.72)	5789.33 (5579.78 – 6029.15)	58.19 (56.44 – 59.85)	0.64 (0.62 – 0.67)
World	137315.6 (137175.1 – 137451.6)	2933.37 (2930.16 – 2936.43)	2.05 (2.05 – 2.05)		88371.62 (88251.90 – 88483.91)	5000.78 (4994.21 – 5007.20)	64.36 (64.32 – 64.41)	1.13 (1.13 – 1.13)
Women
Afghanistan	342.47 (334.63 – 350.34)	2628.42 (2570.39 – 2684.76)	1.26 (1.23 – 1.29)		239.20 (232.83 – 245.41)	5167.70 (5033.90 – 5293.79)	69.85 (68.79 – 70.94)	0.98 (0.95 – 1.01)
Albania	45.01 (42.82 – 47.28)	1824.66 (1718.00 – 1941.08)	1.84 (1.75 – 1.94)		30.09 (28.10 – 32.08)	3523.78 (3271.67 – 3781.16)	66.85 (64.66 – 68.91)	1.12 (1.03 – 1.19)
Algeria	548.87 (539.51 – 557.55)	2358.98 (2317.83 – 2395.06)	2.08 (2.05 – 2.12)		419.24 (410.98 – 427.17)	4600.51 (4509.55 – 4680.77)	76.38 (75.69 – 77.10)	1.40 (1.37 – 1.43)
Angola	251.10 (243.87 – 258.32)	1961.71 (1908.13 – 2013.43)	0.89 (0.87 – 0.92)		132.42 (127.90 – 136.87)	3515.81 (3397.74 – 3631.22)	52.73 (51.37 – 54.26)	0.65 (0.63 – 0.67)
Argentina	832.71 (822.47 – 842.35)	2649.15 (2612.33 – 2684.54)	2.84 (2.81 – 2.88)		536.02 (527.84 – 543.93)	4983.35 (4904.90 – 5056.61)	64.37 (63.80 – 64.90)	1.58 (1.55 – 1.60)
Armenia	61.70 (58.91 – 64.09)	2341.71 (2219.66 – 2441.24)	2.37 (2.25 – 2.48)		42.08 (39.65 – 44.18)	4325.68 (4069.11 – 4564.28)	68.20 (66.38 – 70.00)	1.32 (1.24 – 1.39)
Australia	445.56 (438.68 – 452.33)	1848.19 (1809.50 – 1885.10)	3.45 (3.39 – 3.51)		232.17 (226.68 – 237.74)	3212.50 (3129.49 – 3293.31)	52.11 (51.41 – 52.90)	1.29 (1.26 – 1.32)
Austria	201.36 (196.76 – 205.44)	2012.86 (1953.02 – 2077.89)	3.13 (3.05 – 3.21)		105.78 (102.26 – 109.03)	3587.09 (3457.89 – 3707.25)	52.53 (51.43 – 53.54)	1.40 (1.35 – 1.44)
Azerbaijan	148.81 (144.11 – 153.30)	2284.91 (2208.16 – 2355.48)	1.76 (1.70 – 1.81)		118.71 (114.17 – 123.03)	4318.37 (4148.28 – 4482.88)	79.77 (78.53 – 81.07)	1.19 (1.15 – 1.24)
Bahamas	7.77 (6.75 – 8.76)	2883.74 (2489.75 – 3274.90)	3.33 (2.81 – 3.92)		5.94 (5.03 – 6.84)	5575.93 (4710.98 – 6447.59)	76.49 (71.83 – 80.79)	1.73 (1.44 – 2.01)
Bahrain	9.13 (8.06 – 10.40)	1679.16 (1477.52 – 1889.93)	1.89 (1.62 – 2.18)		7.21 (6.19 – 8.32)	2942.99 (2543.36 – 3374.20)	78.90 (73.62 – 83.82)	0.96 (0.82 – 1.10)
Bangladesh	1679.40 (1664.31 – 1693.93)	2037.89 (2020.00 – 2056.22)	1.58 (1.56 – 1.59)		1423.07 (1409.10 – 1436.30)	4295.06 (4255.17 – 4335.07)	84.74 (84.41 – 85.08)	1.19 (1.18 – 1.20)
Barbados	8.13 (7.23 – 9.14)	2933.45 (2528.07 – 3348.56)	3.15 (2.77 – 3.55)		5.43 (4.62 – 6.31)	5946.69 (5004.41 – 6964.86)	66.72 (61.78 – 71.04)	1.94 (1.64 – 2.26)
Belarus	218.66 (213.70 – 223.59)	2353.04 (2285.26 – 2423.70)	2.04 (1.99 – 2.10)		147.90 (143.43 – 152.32)	4475.07 (4320.76 – 4618.61)	67.64 (66.58 – 68.60)	1.31 (1.26 – 1.35)
Belgium	249.78 (245.10 – 254.54)	2003.54 (1950.85 – 2059.14)	3.26 (3.20 – 3.33)		128.05 (124.13 – 131.69)	3594.77 (3481.20 – 3712.07)	51.27 (50.33 – 52.16)	1.40 (1.35 – 1.44)
Belize	3.14 (2.46 – 3.84)	1664.81 (1322.15 – 2032.48)	1.36 (1.08 – 1.69)		2.46 (1.85 – 3.08)	3232.78 (2469.31 – 4055.62)	78.39 (69.43 – 85.39)	0.82 (0.62 – 1.04)
Benin	90.28 (86.76 – 94.05)	2140.77 (2058.36 – 2223.23)	0.95 (0.91 – 0.98)		70.04 (66.87 – 73.25)	4387.33 (4187.73 – 4584.48)	77.58 (75.82 – 79.44)	0.75 (0.72 – 0.79)
Bhutan	6.07 (5.18 – 7.00)	1842.41 (1559.20 – 2115.39)	1.31 (1.11 – 1.51)		4.95 (4.12 – 5.84)	3822.71 (3163.31 – 4508.32)	81.50 (76.12 – 86.05)	0.98 (0.81 – 1.16)
Bolivia (Plurinational State of)	166.93 (161.79 – 171.83)	2787.02 (2700.03 – 2869.93)	1.38 (1.33 – 1.42)		118.59 (114.25 – 122.76)	5524.34 (5322.28 – 5716.89)	71.04 (69.87 – 72.22)	1.06 (1.02 – 1.10)
Bosnia and Herzegovina	83.08 (80.10 – 85.96)	2471.22 (2351.11 – 2578.34)	1.99 (1.90 – 2.07)		55.99 (53.28 – 58.53)	4897.34 (4614.43 – 5139.25)	67.39 (65.82 – 68.95)	1.37 (1.30 – 1.44)
Botswana	27.17 (24.95 – 29.30)	2271.42 (2092.91 – 2448.46)	1.28 (1.18 – 1.39)		21.01 (19.04 – 22.90)	4410.42 (4003.74 – 4796.17)	77.31 (73.91 – 80.64)	0.93 (0.84 – 1.01)
Brazil	3489.80 (3467.68 – 3510.73)	2359.24 (2343.54 – 2375.21)	2.02 (2.01 – 2.03)		2412.29 (2394.38 – 2430.77)	4324.01 (4291.44 – 4357.13)	69.12 (68.87 – 69.38)	1.23 (1.22 – 1.24)
Brunei Darussalam	6.63 (5.70 – 7.63)	2747.93 (2367.75 – 3147.99)	2.66 (2.26 – 3.16)		4.90 (4.07 – 5.77)	4724.61 (3933.16 – 5571.04)	73.95 (68.15 – 79.57)	1.36 (1.13 – 1.61)
Bulgaria	185.47 (180.15 – 190.06)	2620.08 (2523.27 – 2706.07)	1.85 (1.79 – 1.91)		116.39 (112.24 – 120.28)	5280.02 (5082.97 – 5475.75)	62.75 (61.67 – 63.88)	1.35 (1.30 – 1.40)
Burkina Faso	221.67 (215.61 – 227.92)	3039.42 (2959.74 – 3121.72)	1.25 (1.21 – 1.29)		159.32 (154.04 – 164.29)	5970.74 (5782.73 – 6155.25)	71.87 (70.42 – 73.25)	0.99 (0.96 – 1.02)
Burundi	129.42 (124.40 – 134.17)	3362.80 (3238.27 – 3477.71)	1.59 (1.53 – 1.65)		93.98 (90.14 – 97.87)	6675.50 (6406.63 – 6940.91)	72.62 (70.70 – 74.36)	1.22 (1.17 – 1.27)
Cabo Verde	4.04 (3.32 – 4.81)	1445.77 (1168.89 – 1726.85)	1.36 (1.10 – 1.61)		2.82 (2.21 – 3.51)	2543.53 (2003.04 – 3131.08)	69.81 (60.56 – 78.36)	0.78 (0.60 – 0.96)
Cambodia	213.92 (208.42 – 219.86)	2543.99 (2480.35 – 2610.91)	1.74 (1.70 – 1.79)		155.64 (150.92 – 160.11)	4662.21 (4522.63 – 4793.71)	72.76 (71.51 – 73.98)	1.14 (1.10 – 1.17)
Cameroon	285.04 (278.19 – 292.05)	3169.02 (3096.45 – 3239.68)	1.35 (1.32 – 1.38)		219.68 (213.89 – 225.73)	6429.13 (6267.11 – 6603.93)	77.07 (75.94 – 78.26)	1.08 (1.05 – 1.10)
Canada	875.83 (867.33 – 884.92)	2120.80 (2089.10 – 2151.64)	4.71 (4.64 – 4.77)		427.45 (420.58 – 434.98)	3586.70 (3523.69 – 3657.99)	48.80 (48.32 – 49.36)	1.42 (1.40 – 1.45)
Central African Republic	43.96 (41.16 – 46.71)	2769.06 (2597.47 – 2940.84)	0.98 (0.92 – 1.05)		31.82 (29.52 – 34.22)	5502.24 (5107.92 – 5896.88)	72.40 (69.36 – 75.31)	0.75 (0.70 – 0.81)
Chad	157.65 (152.42 – 162.96)	3037.63 (2943.40 – 3127.47)	1.01 (0.98 – 1.04)		126.01 (121.60 – 130.29)	6584.56 (6359.50 – 6802.83)	79.93 (78.50 – 81.49)	0.88 (0.85 – 0.91)
Chile	329.46 (322.93 – 335.31)	2148.00 (2093.56 – 2194.50)	2.95 (2.89 – 3.01)		199.96 (194.44 – 204.75)	3765.61 (3656.72 – 3860.49)	60.69 (59.84 – 61.49)	1.32 (1.29 – 1.35)
China	22490.91 (22438.42 – 22540.47)	1886.20 (1880.64 – 1891.41)	2.33 (2.32 – 2.33)		14414.98 (14370.12 – 14459.45)	3305.99 (3294.87 – 3316.47)	64.09 (63.98 – 64.19)	1.13 (1.13 – 1.14)
Colombia	764.62 (753.99 – 774.06)	2272.92 (2238.80 – 2305.12)	2.04 (2.02 – 2.07)		510.85 (502.12 – 519.25)	4032.66 (3964.02 – 4099.86)	66.81 (66.23 – 67.41)	1.17 (1.15 – 1.19)
Comoros	9.47 (8.16 – 10.76)	2866.67 (2486.45 – 3224.26)	1.40 (1.21 – 1.59)		7.40 (6.32 – 8.45)	5792.54 (4958.37 – 6563.04)	78.14 (72.27 – 83.72)	1.12 (0.95 – 1.28)
Congo	34.53 (32.10 – 36.98)	1676.62 (1569.39 – 1780.39)	0.77 (0.72 – 0.81)		28.03 (25.92 – 30.11)	3517.75 (3265.12 – 3766.44)	81.17 (78.26 – 84.34)	0.63 (0.58 – 0.67)
Costa Rica	70.29 (67.01 – 73.15)	1961.75 (1861.03 – 2054.60)	2.02 (1.93 – 2.10)		45.23 (42.42 – 47.66)	3417.55 (3198.41 – 3601.51)	64.34 (62.28 – 66.24)	1.08 (1.02 – 1.14)
Côte d'Ivoire	307.73 (300.14 – 316.14)	3325.59 (3248.46 – 3405.41)	1.34 (1.30 – 1.37)		223.83 (217.82 – 230.03)	6644.62 (6473.05 – 6831.43)	72.74 (71.47 – 73.86)	1.03 (1.00 – 1.06)
Croatia	117.28 (113.93 – 120.56)	2506.60 (2403.07 – 2613.67)	3.04 (2.93 – 3.14)		64.50 (61.62 – 67.06)	4596.45 (4375.41 – 4806.06)	55.00 (53.59 – 56.52)	1.62 (1.54 – 1.69)
Cuba	273.29 (267.87 – 278.76)	2580.98 (2513.49 – 2651.76)	3.11 (3.04 – 3.18)		173.24 (168.28 – 177.98)	4665.10 (4523.36 – 4803.20)	63.39 (62.43 – 64.34)	1.57 (1.52 – 1.61)
Cyprus	25.82 (24.29 – 27.42)	2324.56 (2152.47 – 2514.74)	3.90 (3.61 – 4.21)		14.44 (13.05 – 15.86)	4164.03 (3756.37 – 4582.28)	55.94 (52.84 – 58.83)	1.59 (1.43 – 1.75)
Czechia	258.54 (253.30 – 263.51)	2180.60 (2124.94 – 2240.15)	2.61 (2.55 – 2.66)		134.73 (130.67 – 139.08)	3955.02 (3826.87 – 4090.92)	52.11 (51.12 – 53.06)	1.35 (1.31 – 1.40)
Dem. People's Republic of Korea	555.31 (547.45 – 564.24)	2899.77 (2850.57 – 2952.57)	2.46 (2.42 – 2.50)		387.93 (380.95 – 395.34)	5334.07 (5232.83 – 5437.66)	69.86 (69.21 – 70.52)	1.53 (1.50 – 1.56)
Democratic Republic of the Congo	758.99 (746.42 – 769.79)	2505.73 (2464.88 – 2540.31)	1.11 (1.09 – 1.12)		530.82 (520.56 – 539.67)	4867.36 (4769.73 – 4948.97)	69.94 (69.23 – 70.69)	0.84 (0.82 – 0.85)
Denmark	156.85 (152.83 – 160.78)	2426.72 (2337.21 – 2513.56)	4.01 (3.89 – 4.13)		75.55 (72.51 – 78.81)	4273.20 (4091.54 – 4474.15)	48.17 (46.93 – 49.44)	1.66 (1.59 – 1.73)
Djibouti	11.73 (10.33 – 13.03)	2582.37 (2290.88 – 2857.40)	1.28 (1.13 – 1.42)		9.53 (8.27 – 10.69)	5213.68 (4589.44 – 5849.32)	81.23 (76.57 – 85.45)	1.00 (0.88 – 1.13)
Dominican Republic	164.20 (159.28 – 168.77)	2700.34 (2620.40 – 2783.66)	2.78 (2.70 – 2.87)		117.21 (113.15 – 121.32)	5065.78 (4891.22 – 5244.01)	71.38 (70.05 – 72.61)	1.55 (1.50 – 1.60)
Ecuador	228.11 (222.16 – 233.57)	2259.31 (2197.81 – 2317.07)	2.80 (2.73 – 2.87)		143.67 (138.72 – 148.20)	3869.24 (3742.11 – 3993.93)	62.98 (61.79 – 64.18)	1.29 (1.25 – 1.33)
Egypt	1447.60 (1432.68 – 1461.97)	2917.83 (2886.25 – 2947.76)	1.73 (1.71 – 1.75)		1032.17 (1018.61 – 1044.26)	5481.69 (5410.75 – 5542.89)	71.30 (70.78 – 71.80)	1.25 (1.23 – 1.26)
El Salvador	79.83 (76.44 – 83.16)	1957.35 (1866.55 – 2049.18)	1.60 (1.53 – 1.67)		51.51 (48.62 – 54.24)	3498.31 (3302.13 – 3683.67)	64.52 (62.65 – 66.36)	0.94 (0.89 – 0.99)
Equatorial Guinea	12.78 (11.33 – 14.29)	2996.13 (2667.48 – 3342.81)	1.31 (1.16 – 1.47)		10.58 (9.26 – 11.92)	6466.96 (5711.17 – 7297.98)	82.75 (78.05 – 87.23)	1.13 (0.99 – 1.28)
Eritrea	36.47 (34.10 – 39.03)	2741.74 (2565.67 – 2934.68)	1.56 (1.46 – 1.68)		25.69 (23.73 – 27.79)	5385.09 (4988.64 – 5802.85)	70.45 (67.32 – 73.68)	1.16 (1.06 – 1.25)
Estonia	35.16 (33.37 – 37.05)	2149.23 (1981.20 – 2312.50)	3.31 (3.12 – 3.53)		16.95 (15.48 – 18.61)	3872.15 (3500.74 – 4273.11)	48.20 (45.40 – 50.91)	1.43 (1.30 – 1.58)
Eswatini	18.12 (16.58 – 20.12)	4019.61 (3650.52 – 4455.21)	1.52 (1.38 – 1.69)		15.05 (13.50 – 16.73)	8741.96 (7823.65 – 9729.29)	83.05 (79.23 – 86.37)	1.31 (1.17 – 1.47)
Ethiopia	1373.75 (1359.75 – 1390.23)	3207.64 (3176.84 – 3243.47)	1.78 (1.76 – 1.80)		1006.08 (994.97 – 1019.04)	6530.60 (6456.12 – 6609.99)	73.24 (72.70 – 73.76)	1.41 (1.40 – 1.43)
Fiji	17.68 (16.03 – 19.32)	3687.97 (3360.74 – 4035.09)	2.10 (1.89 – 2.32)		14.40 (12.95 – 15.88)	7471.36 (6695.45 – 8219.38)	81.42 (77.67 – 84.87)	1.59 (1.42 – 1.76)
Finland	115.87 (112.74 – 119.25)	1747.86 (1676.47 – 1826.05)	2.90 (2.82 – 3.00)		52.43 (49.97 – 54.91)	2996.77 (2835.71 – 3155.25)	45.25 (43.78 – 46.65)	1.20 (1.14 – 1.26)
France	1598.65 (1586.82 – 1611.67)	2246.08 (2220.36 – 2273.68)	4.14 (4.11 – 4.18)		799.08 (789.71 – 809.73)	4048.49 (3997.04 – 4105.66)	49.98 (49.58 – 50.37)	1.65 (1.63 – 1.67)
French Guiana	2.64 (2.07 – 3.23)	1750.43 (1380.19 – 2153.39)	1.90 (1.50 – 2.41)		2.09 (1.55 – 2.66)	3476.54 (2588.75 – 4412.00)	79.30 (70.25 – 86.85)	1.16 (0.86 – 1.47)
French Polynesia	5.01 (4.22 – 5.86)	2660.17 (2241.77 – 3140.89)	2.70 (2.25 – 3.17)		3.89 (3.19 – 4.68)	5354.46 (4372.28 – 6462.73)	77.69 (72.14 – 83.05)	1.68 (1.37 – 2.05)
Gabon	22.92 (20.93 – 24.89)	2590.96 (2376.72 – 2816.43)	1.38 (1.27 – 1.51)		18.57 (16.82 – 20.35)	5389.36 (4907.51 – 5900.92)	81.00 (77.44 – 84.28)	1.11 (1.01 – 1.22)
Gambia	19.88 (18.02 – 21.79)	2228.52 (2022.43 – 2429.45)	1.00 (0.91 – 1.10)		13.76 (12.29 – 15.35)	4218.75 (3760.42 – 4669.62)	69.23 (64.30 – 73.74)	0.76 (0.67 – 0.84)
Georgia	90.03 (86.79 – 93.03)	2464.88 (2346.18 – 2573.47)	1.92 (1.84 – 2.00)		58.70 (55.70 – 61.32)	4687.29 (4427.34 – 4912.95)	65.20 (63.57 – 66.85)	1.28 (1.21 – 1.34)
Germany	2201.60 (2187.31 – 2215.45)	2228.80 (2206.40 – 2251.27)	3.38 (3.35 – 3.41)		1114.46 (1102.11 – 1126.26)	3941.70 (3891.44 – 3987.58)	50.62 (50.30 – 50.92)	1.48 (1.46 – 1.50)
Ghana	382.90 (374.35 – 391.12)	2966.20 (2902.91 – 3020.38)	1.51 (1.47 – 1.54)		284.46 (277.54 – 290.86)	5693.84 (5565.46 – 5817.54)	74.29 (73.36 – 75.32)	1.12 (1.09 – 1.14)
Greece	251.19 (246.13 – 256.22)	2051.84 (1989.49 – 2116.22)	3.13 (3.06 – 3.19)		122.76 (118.52 – 126.82)	3606.89 (3475.01 – 3733.20)	48.87 (47.80 – 49.79)	1.34 (1.29 – 1.39)
Guadeloupe	8.96 (8.03 – 9.94)	2056.90 (1769.98 – 2384.11)	3.14 (2.77 – 3.54)		5.50 (4.68 – 6.40)	4034.59 (3339.37 – 4795.58)	61.36 (56.45 – 65.94)	1.51 (1.26 – 1.79)
Guam	2.58 (2.03 – 3.08)	2100.18 (1634.35 – 2585.00)	4.08 (3.05 – 5.52)		1.70 (1.25 – 2.15)	4036.69 (2984.59 – 5193.09)	65.93 (56.59 – 73.97)	1.56 (1.13 – 2.01)
Guatemala	176.29 (171.56 – 181.43)	2206.16 (2146.32 – 2270.79)	1.50 (1.46 – 1.55)		119.11 (115.01 – 123.34)	4055.58 (3913.28 – 4193.28)	67.57 (66.19 – 68.99)	0.95 (0.91 – 0.98)
Guinea	148.17 (143.19 – 153.12)	3076.35 (2980.68 – 3177.29)	1.30 (1.26 – 1.35)		117.18 (113.26 – 121.49)	6330.04 (6113.59 – 6565.27)	79.09 (77.69 – 80.48)	1.05 (1.01 – 1.09)
Guinea-Bissau	19.65 (17.99 – 21.62)	2770.20 (2549.67 – 3036.12)	1.14 (1.05 – 1.26)		15.51 (13.95 – 17.20)	5717.35 (5163.60 – 6304.90)	78.92 (74.96 – 83.00)	0.93 (0.84 – 1.04)
Guyana	10.51 (9.38 – 11.76)	2434.59 (2146.08 – 2734.08)	1.39 (1.24 – 1.56)		8.08 (7.06 – 9.18)	4850.62 (4217.70 – 5504.43)	76.91 (71.71 – 81.46)	1.02 (0.89 – 1.16)
Haiti	134.94 (129.94 – 139.79)	2435.05 (2346.55 – 2513.42)	1.27 (1.22 – 1.31)		82.50 (78.91 – 86.32)	4040.45 (3871.88 – 4218.00)	61.14 (59.39 – 62.87)	0.79 (0.76 – 0.83)
Honduras	131.79 (127.07 – 136.43)	2815.14 (2713.43 – 2905.34)	1.74 (1.68 – 1.80)		86.16 (82.61 – 89.51)	4977.26 (4771.69 – 5174.09)	65.38 (63.72 – 67.33)	1.19 (1.14 – 1.24)
Hungary	329.36 (323.38 – 335.29)	3122.68 (3046.93 – 3199.57)	3.02 (2.95 – 3.08)		195.21 (190.08 – 200.09)	5978.87 (5810.17 – 6139.67)	59.27 (58.41 – 60.12)	1.82 (1.77 – 1.87)
Iceland	6.19 (5.46 – 6.91)	1831.59 (1575.43 – 2105.07)	3.23 (2.78 – 3.72)		3.15 (2.57 – 3.77)	3114.66 (2529.98 – 3786.09)	50.91 (44.96 – 56.90)	1.22 (1.00 – 1.47)
India	14687.01 (14641.14 – 14733.69)	2045.95 (2039.65 – 2052.39)	1.13 (1.12 – 1.13)		11730.58 (11688.58 – 11769.43)	4116.03 (4101.57 – 4129.63)	79.87 (79.73 – 80.01)	0.87 (0.86 – 0.87)
Indonesia	3794.99 (3771.57 – 3819.30)	2424.10 (2409.08 – 2439.85)	1.34 (1.33 – 1.34)		2967.23 (2944.88 – 2988.98)	4666.36 (4631.05 – 4698.74)	78.19 (77.93 – 78.45)	1.00 (0.99 – 1.01)
Iran (Islamic Republic of)	1077.20 (1064.40 – 1089.54)	2289.11 (2260.44 – 2316.60)	2.08 (2.05 – 2.11)		727.67 (716.90 – 737.84)	3704.53 (3653.05 – 3756.42)	67.55 (67.00 – 68.14)	1.08 (1.06 – 1.09)
Iraq	407.06 (398.37 – 416.27)	2540.05 (2489.57 – 2590.74)	1.65 (1.62 – 1.68)		291.30 (284.03 – 298.36)	4808.75 (4687.74 – 4926.61)	71.56 (70.65 – 72.52)	1.17 (1.14 – 1.20)
Ireland	101.73 (98.41 – 104.96)	2266.40 (2175.62 – 2358.52)	3.92 (3.78 – 4.07)		53.85 (50.97 – 56.50)	3820.64 (3614.40 – 4007.66)	52.93 (51.34 – 54.50)	1.49 (1.41 – 1.56)
Israel	129.30 (125.65 – 133.22)	1973.69 (1901.46 – 2048.55)	3.44 (3.33 – 3.55)		67.61 (64.74 – 70.66)	3419.85 (3262.95 – 3574.83)	52.28 (50.94 – 53.67)	1.31 (1.25 – 1.36)
Italy	1608.21 (1596.04 – 1620.72)	2054.78 (2027.15 – 2083.23)	3.88 (3.84 – 3.91)		716.51 (706.29 – 726.61)	3499.35 (3446.78 – 3552.48)	44.55 (44.13 – 44.95)	1.43 (1.40 – 1.45)
Jamaica	63.11 (60.18 – 66.25)	3419.28 (3240.44 – 3600.13)	2.13 (2.02 – 2.24)		47.06 (44.52 – 49.80)	6648.66 (6281.83 – 7026.42)	74.58 (72.64 – 76.48)	1.55 (1.45 – 1.64)
Japan	2920.96 (2904.88 – 2936.10)	1590.83 (1572.55 – 1606.77)	3.87 (3.84 – 3.90)		1050.47 (1038.33 – 1062.13)	2778.94 (2744.53 – 2812.86)	35.96 (35.67 – 36.24)	1.19 (1.18 – 1.21)
Jordan	105.95 (101.54 – 110.02)	2437.59 (2341.71 – 2528.95)	1.86 (1.79 – 1.93)		80.71 (77.06 – 84.44)	4744.47 (4537.05 – 4956.37)	76.17 (74.38 – 78.04)	1.31 (1.25 – 1.37)
Kazakhstan	279.54 (273.68 – 285.99)	2290.91 (2237.33 – 2349.33)	1.38 (1.35 – 1.41)		213.42 (208.13 – 219.16)	4447.07 (4333.43 – 4568.05)	76.35 (75.47 – 77.27)	1.02 (1.00 – 1.05)
Kenya	640.41 (629.75 – 649.97)	3457.84 (3404.82 – 3506.06)	1.75 (1.72 – 1.78)		504.35 (495.26 – 512.28)	6950.93 (6828.73 – 7059.03)	78.75 (78.03 – 79.44)	1.27 (1.25 – 1.29)
Kuwait	28.59 (26.52 – 30.65)	1764.42 (1638.32 – 1883.71)	2.37 (2.09 – 2.67)		23.84 (22.03 – 25.76)	3061.89 (2815.44 – 3301.25)	83.40 (80.66 – 86.02)	1.12 (1.02 – 1.21)
Kyrgyzstan	68.32 (65.21 – 71.45)	2045.15 (1954.68 – 2134.23)	1.44 (1.38 – 1.51)		52.27 (49.37 – 54.96)	3857.31 (3647.86 – 4062.54)	76.50 (74.41 – 78.35)	0.99 (0.93 – 1.04)
Lao People's Democratic Republic	92.92 (88.88 – 96.65)	2844.56 (2728.18 – 2953.95)	1.76 (1.68 – 1.83)		69.74 (66.28 – 72.99)	5467.76 (5204.09 – 5718.18)	75.06 (73.30 – 76.80)	1.26 (1.20 – 1.32)
Latvia	55.11 (53.00 – 57.34)	2510.42 (2360.88 – 2669.37)	2.80 (2.67 – 2.94)		30.13 (28.27 – 32.10)	4671.89 (4349.67 – 5008.83)	54.67 (52.70 – 56.76)	1.51 (1.41 – 1.62)
Lebanon	97.45 (93.88 – 100.83)	2617.11 (2520.57 – 2713.75)	2.01 (1.93 – 2.08)		74.70 (71.29 – 77.91)	5240.39 (5002.78 – 5466.64)	76.66 (75.14 – 78.06)	1.43 (1.37 – 1.49)
Lesotho	30.75 (28.58 – 33.19)	3051.57 (2831.72 – 3274.69)	1.01 (0.94 – 1.09)		22.83 (20.96 – 24.87)	5989.95 (5502.73 – 6506.94)	74.23 (71.06 – 77.27)	0.76 (0.70 – 0.83)
Liberia	60.24 (56.74 – 63.23)	3127.00 (2965.58 – 3287.57)	1.33 (1.26 – 1.40)		47.16 (44.48 – 50.14)	6378.14 (6020.48 – 6763.25)	78.29 (75.83 – 80.46)	1.07 (1.01 – 1.14)
Libya	75.45 (71.98 – 78.55)	2164.45 (2068.22 – 2249.77)	1.65 (1.57 – 1.73)		55.84 (52.88 – 58.69)	3862.67 (3659.03 – 4062.68)	74.00 (72.10 – 76.01)	0.99 (0.94 – 1.05)
Lithuania	78.35 (75.47 – 81.14)	2606.60 (2458.21 – 2749.86)	2.53 (2.42 – 2.65)		45.17 (42.72 – 47.83)	4848.78 (4551.18 – 5165.79)	57.65 (55.89 – 59.36)	1.49 (1.40 – 1.58)
Luxembourg	10.19 (9.22 – 11.25)	1690.81 (1487.53 – 1897.80)	3.16 (2.83 – 3.52)		5.59 (4.73 – 6.44)	3005.22 (2537.97 – 3469.19)	54.86 (50.09 – 59.16)	1.20 (1.01 – 1.39)
Madagascar	318.26 (310.31 – 325.69)	2958.10 (2894.96 – 3023.21)	1.60 (1.56 – 1.63)		222.13 (216.41 – 227.97)	5591.36 (5452.26 – 5734.24)	69.80 (68.65 – 71.00)	1.15 (1.12 – 1.18)
Malawi	396.08 (387.36 – 404.44)	5319.96 (5213.26 – 5426.07)	2.62 (2.56 – 2.68)		273.27 (266.87 – 279.99)	10493.64 (10258.26 – 10742.06)	68.99 (67.92 – 70.13)	2.04 (1.99 – 2.09)
Malaysia	443.02 (435.18 – 451.06)	2443.23 (2400.72 – 2487.67)	2.28 (2.24 – 2.33)		321.58 (314.06 – 328.62)	4507.67 (4406.17 – 4605.52)	72.59 (71.78 – 73.36)	1.35 (1.32 – 1.38)
Maldives	2.94 (2.33 – 3.64)	1489.75 (1192.56 – 1823.46)	1.55 (1.22 – 1.95)		2.67 (2.06 – 3.35)	3303.53 (2555.10 – 4093.84)	90.83 (85.71 – 95.11)	1.14 (0.87 – 1.41)
Mali	265.19 (258.19 – 271.53)	3958.74 (3864.88 – 4051.75)	1.61 (1.56 – 1.65)		190.05 (184.49 – 195.16)	7929.58 (7713.64 – 8146.24)	71.66 (70.38 – 72.93)	1.30 (1.26 – 1.34)
Malta	9.03 (8.11 – 9.98)	1770.64 (1524.16 – 2031.53)	3.61 (3.16 – 4.07)		4.39 (3.68 – 5.17)	3254.52 (2672.14 – 3884.45)	48.64 (43.26 – 53.67)	1.35 (1.12 – 1.60)
Martinique	8.52 (7.65 – 9.46)	1850.90 (1578.26 – 2132.43)	3.52 (3.11 – 3.94)		4.77 (4.04 – 5.56)	3578.34 (2949.24 – 4280.26)	55.96 (50.80 – 60.68)	1.45 (1.20 – 1.70)
Mauritania	49.40 (46.27 – 51.96)	2754.77 (2590.53 – 2886.71)	1.34 (1.26 – 1.41)		38.52 (35.81 – 40.80)	5569.50 (5193.79 – 5885.36)	77.98 (75.39 – 80.61)	1.07 (1.00 – 1.13)
Mauritius	19.32 (18.00 – 20.82)	1877.66 (1720.03 – 2048.52)	1.68 (1.55 – 1.82)		13.57 (12.36 – 14.97)	3596.52 (3266.77 – 3980.03)	70.25 (66.92 – 73.42)	1.04 (0.94 – 1.15)
Mexico	1464.53 (1450.00 – 1479.74)	1902.88 (1883.13 – 1923.10)	1.75 (1.73 – 1.76)		1037.50 (1025.12 – 1050.20)	3464.72 (3423.46 – 3508.04)	70.84 (70.36 – 71.26)	1.04 (1.02 – 1.05)
Mongolia	59.86 (57.12 – 62.67)	3721.78 (3554.77 – 3890.67)	4.23 (3.97 – 4.52)		42.04 (39.71 – 44.40)	6153.64 (5818.28 – 6488.19)	70.23 (68.21 – 72.27)	1.89 (1.78 – 2.00)
Montenegro	15.67 (14.38 – 16.94)	2719.39 (2454.18 – 3006.93)	3.05 (2.78 – 3.35)		10.03 (8.92 – 11.17)	5238.09 (4626.36 – 5884.08)	63.98 (60.52 – 67.58)	1.70 (1.50 – 1.91)
Morocco	493.44 (484.70 – 501.87)	2257.42 (2218.06 – 2296.94)	1.83 (1.79 – 1.86)		377.98 (370.40 – 385.58)	4347.09 (4261.24 – 4434.64)	76.60 (75.83 – 77.43)	1.25 (1.22 – 1.27)
Mozambique	521.35 (511.31 – 531.83)	4024.37 (3947.10 – 4095.55)	1.67 (1.64 – 1.70)		327.58 (320.02 – 334.98)	7340.67 (7161.75 – 7490.47)	62.83 (61.89 – 63.82)	1.24 (1.21 – 1.27)
Myanmar	875.92 (864.31 – 887.64)	2694.48 (2658.78 – 2729.76)	1.63 (1.61 – 1.65)		696.24 (685.93 – 706.90)	5267.83 (5188.57 – 5347.99)	79.49 (78.99 – 80.01)	1.20 (1.18 – 1.21)
Namibia	37.92 (35.47 – 40.59)	3436.97 (3206.71 – 3660.08)	1.35 (1.25 – 1.44)		28.61 (26.39 – 30.70)	6747.40 (6237.57 – 7233.98)	75.45 (72.40 – 78.30)	1.03 (0.95 – 1.11)
Nepal	253.40 (247.59 – 259.27)	1649.10 (1612.12 – 1687.85)	1.04 (1.02 – 1.07)		194.61 (189.26 – 200.07)	3250.23 (3163.63 – 3341.73)	76.80 (75.83 – 77.80)	0.76 (0.74 – 0.79)
Netherlands	452.29 (445.44 – 458.94)	2406.42 (2356.53 – 2457.50)	3.77 (3.71 – 3.83)		234.94 (229.65 – 240.48)	4280.14 (4178.31 – 4391.75)	51.95 (51.23 – 52.65)	1.64 (1.60 – 1.68)
New Caledonia	5.15 (4.45 – 5.94)	2589.82 (2202.98 – 3001.49)	4.94 (3.82 – 6.64)		3.98 (3.28 – 4.73)	5361.54 (4419.05 – 6357.01)	77.26 (71.52 – 82.17)	2.18 (1.78 – 2.59)
New Zealand	109.68 (106.41 – 113.15)	2410.71 (2317.87 – 2508.98)	4.46 (4.28 – 4.63)		60.72 (58.07 – 63.43)	4285.40 (4082.67 – 4497.99)	55.36 (53.84 – 56.91)	1.69 (1.61 – 1.77)
Nicaragua	79.32 (75.51 – 83.01)	2271.08 (2167.86 – 2375.88)	1.94 (1.85 – 2.02)		55.54 (52.42 – 58.44)	4084.17 (3864.16 – 4294.58)	70.02 (68.00 – 72.06)	1.20 (1.13 – 1.26)
Niger	211.65 (205.66 – 217.82)	2574.15 (2502.29 – 2642.36)	1.12 (1.09 – 1.15)		139.63 (135.18 – 144.19)	5037.96 (4873.68 – 5206.79)	65.97 (64.40 – 67.55)	0.89 (0.86 – 0.92)
Nigeria	1654.60 (1637.99 – 1669.53)	2498.08 (2474.81 – 2519.96)	0.86 (0.85 – 0.87)		1304.25 (1290.16 – 1317.22)	4981.95 (4930.39 – 5032.36)	78.83 (78.38 – 79.22)	0.67 (0.66 – 0.67)
North Macedonia	44.37 (42.10 – 46.49)	2460.78 (2312.55 – 2596.83)	1.79 (1.69 – 1.89)		31.57 (29.51 – 33.51)	4917.12 (4587.57 – 5228.44)	71.16 (69.37 – 73.26)	1.30 (1.21 – 1.39)
Norway	116.85 (113.53 – 119.86)	1970.26 (1888.21 – 2045.94)	3.99 (3.85 – 4.12)		48.36 (46.00 – 50.70)	3053.63 (2890.33 – 3207.25)	41.38 (40.01 – 42.87)	1.23 (1.17 – 1.30)
Oman	27.39 (25.32 – 29.61)	1838.61 (1701.25 – 1979.25)	1.29 (1.19 – 1.38)		21.61 (19.79 – 23.61)	3660.97 (3344.56 – 3980.78)	78.88 (75.12 – 82.22)	0.96 (0.88 – 1.05)
Pakistan	2224.40 (2204.24 – 2245.77)	2412.53 (2391.16 – 2434.03)	1.34 (1.33 – 1.36)		1691.99 (1675.13 – 1708.93)	4837.93 (4791.34 – 4884.84)	76.06 (75.64 – 76.46)	1.05 (1.04 – 1.06)
Panama	49.49 (46.85 – 52.57)	1891.34 (1786.26 – 2016.44)	2.24 (2.12 – 2.37)		33.24 (30.94 – 35.66)	3422.36 (3186.50 – 3668.84)	67.15 (64.68 – 69.63)	1.13 (1.05 – 1.21)
Papua New Guinea	140.43 (135.54 – 145.64)	3786.17 (3662.80 – 3921.10)	2.25 (2.16 – 2.34)		109.63 (105.68 – 114.17)	7342.72 (7082.76 – 7632.46)	78.07 (76.46 – 79.47)	1.61 (1.55 – 1.67)
Paraguay	88.12 (84.60 – 91.56)	2479.15 (2377.89 – 2576.53)	1.76 (1.69 – 1.83)		61.36 (58.50 – 64.27)	4666.28 (4435.85 – 4882.08)	69.63 (67.85 – 71.46)	1.15 (1.09 – 1.20)
Peru	524.30 (515.71 – 533.13)	2596.19 (2549.99 – 2642.37)	2.07 (2.03 – 2.10)		339.28 (332.20 – 346.45)	4532.74 (4438.38 – 4626.92)	64.71 (63.91 – 65.50)	1.22 (1.20 – 1.25)
Philippines	1683.05 (1667.06 – 1697.61)	3044.87 (3017.02 – 3072.24)	2.25 (2.23 – 2.27)		1210.31 (1196.05 – 1223.40)	5683.36 (5617.13 – 5742.96)	71.91 (71.46 – 72.32)	1.48 (1.46 – 1.49)
Poland	1146.15 (1135.46 – 1156.22)	2832.08 (2794.57 – 2867.28)	3.32 (3.28 – 3.35)		666.97 (657.45 – 675.82)	5293.20 (5210.11 – 5370.95)	58.19 (57.73 – 58.66)	1.80 (1.77 – 1.82)
Portugal	265.56 (260.82 – 270.69)	2106.00 (2037.42 – 2173.84)	3.49 (3.41 – 3.56)		125.59 (121.79 – 129.66)	3692.51 (3569.11 – 3828.11)	47.29 (46.35 – 48.23)	1.41 (1.37 – 1.46)
Puerto Rico	53.79 (51.39 – 56.05)	1670.06 (1565.14 – 1772.02)	2.79 (2.65 – 2.93)		30.56 (28.54 – 32.42)	3189.57 (2952.69 – 3409.31)	56.82 (54.70 – 59.02)	1.21 (1.13 – 1.29)
Qatar	8.77 (7.64 – 9.99)	1696.88 (1476.49 – 1922.14)	2.26 (1.89 – 2.72)		7.57 (6.52 – 8.67)	3182.59 (2735.31 – 3649.11)	86.41 (82.21 – 90.25)	1.17 (1.00 – 1.36)
Republic of Korea	727.81 (718.92 – 736.17)	1353.22 (1327.56 – 1379.09)	3.31 (3.26 – 3.36)		391.92 (384.58 – 399.27)	2270.60 (2220.28 – 2316.99)	53.85 (53.28 – 54.38)	0.94 (0.92 – 0.96)
Republic of Moldova	88.92 (85.66 – 92.34)	2573.86 (2464.88 – 2697.14)	1.60 (1.53 – 1.67)		65.36 (62.16 – 68.54)	4908.06 (4659.34 – 5160.31)	73.51 (71.88 – 75.07)	1.15 (1.09 – 1.21)
Réunion	14.68 (13.45 – 15.92)	1994.66 (1783.98 – 2200.99)	3.43 (3.08 – 3.79)		9.80 (8.74 – 10.92)	3786.74 (3335.81 – 4258.35)	66.74 (62.71 – 70.30)	1.49 (1.32 – 1.67)
Romania	536.01 (528.17 – 543.56)	2802.60 (2746.39 – 2855.83)	2.37 (2.33 – 2.41)		339.77 (333.02 – 346.36)	5466.11 (5349.77 – 5581.24)	63.39 (62.77 – 64.03)	1.56 (1.53 – 1.60)
Russian Federation	3587.84 (3566.03 – 3607.58)	2561.43 (2541.14 – 2580.28)	1.95 (1.94 – 1.97)		2416.99 (2399.21 – 2434.49)	4907.91 (4866.90 – 4945.38)	67.37 (67.12 – 67.60)	1.31 (1.29 – 1.32)
Rwanda	102.96 (98.58 – 107.19)	1949.52 (1865.73 – 2025.98)	1.07 (1.02 – 1.11)		75.37 (71.82 – 78.70)	3884.52 (3705.43 – 4054.49)	73.20 (71.05 – 75.24)	0.83 (0.79 – 0.87)
Saint Lucia	2.34 (1.86 – 2.89)	1770.20 (1400.05 – 2227.64)	1.29 (1.01 – 1.59)		1.79 (1.30 – 2.34)	3606.19 (2674.30 – 4730.57)	76.28 (67.46 – 83.17)	0.93 (0.68 – 1.23)
Samoa	2.77 (2.20 – 3.36)	3287.56 (2612.42 – 4003.80)	2.65 (2.08 – 3.31)		2.28 (1.76 – 2.88)	6893.00 (5352.11 – 8699.55)	82.30 (75.47 – 88.46)	1.89 (1.43 – 2.42)
Sao Tome and Principe	1.46 (1.02 – 1.92)	1980.72 (1399.96 – 2597.92)	1.25 (0.86 – 1.66)		1.35 (0.93 – 1.82)	4429.07 (3055.58 – 5946.46)	92.20 (84.94 – 97.76)	1.05 (0.71 – 1.42)
Saudi Arabia	192.70 (187.62 – 198.45)	1413.65 (1377.02 – 1453.21)	1.32 (1.28 – 1.36)		150.44 (145.86 – 155.21)	2663.77 (2583.58 – 2751.79)	78.07 (76.85 – 79.35)	0.83 (0.80 – 0.86)
Senegal	191.05 (185.39 – 196.28)	2972.91 (2891.90 – 3053.46)	1.65 (1.60 – 1.70)		145.94 (141.40 – 150.26)	5976.12 (5796.54 – 6148.76)	76.39 (75.04 – 77.70)	1.30 (1.26 – 1.34)
Serbia	246.11 (241.02 – 251.53)	2963.07 (2885.89 – 3054.41)	2.33 (2.27 – 2.39)		163.59 (158.93 – 168.47)	5932.77 (5749.50 – 6128.65)	66.47 (65.55 – 67.36)	1.65 (1.60 – 1.70)
Sierra Leone	32.78 (30.10 – 35.43)	993.90 (919.68 – 1068.77)	0.41 (0.38 – 0.44)		23.29 (21.29 – 25.36)	2009.79 (1843.23 – 2184.80)	71.05 (66.94 – 74.92)	0.34 (0.31 – 0.37)
Singapore	130.15 (126.28 – 134.36)	2467.19 (2380.99 – 2558.88)	5.65 (5.40 – 5.93)		86.31 (82.70 – 89.87)	4370.54 (4179.15 – 4554.55)	66.31 (65.03 – 67.54)	1.84 (1.76 – 1.91)
Slovakia	144.82 (140.91 – 149.08)	2550.03 (2461.91 – 2651.77)	2.59 (2.51 – 2.67)		82.72 (79.47 – 86.30)	4560.26 (4367.03 – 4771.49)	57.12 (55.85 – 58.38)	1.40 (1.34 – 1.47)
Slovenia	58.40 (55.91 – 60.66)	2387.37 (2243.28 – 2523.07)	3.99 (3.81 – 4.18)		30.36 (28.31 – 32.22)	4322.81 (4026.01 – 4624.75)	51.98 (49.99 – 53.96)	1.70 (1.59 – 1.82)
Solomon Islands	7.83 (6.71 – 8.97)	2751.34 (2369.79 – 3147.56)	1.66 (1.42 – 1.90)		6.02 (5.07 – 6.96)	5613.17 (4753.54 – 6471.87)	76.80 (69.98 – 83.87)	1.30 (1.09 – 1.51)
Somalia	189.56 (183.92 – 195.36)	3718.64 (3613.08 – 3826.84)	1.43 (1.38 – 1.47)		134.86 (130.47 – 139.65)	7512.46 (7263.94 – 7762.98)	71.14 (69.75 – 72.61)	1.14 (1.10 – 1.18)
South Africa	1034.01 (1021.70 – 1045.37)	3285.73 (3247.01 – 3320.48)	1.55 (1.53 – 1.57)		773.95 (762.90 – 784.13)	6212.91 (6133.18 – 6295.15)	74.85 (74.35 – 75.37)	1.06 (1.04 – 1.07)
South Sudan	106.88 (102.89 – 110.88)	2704.13 (2598.43 – 2793.29)	1.01 (0.97 – 1.04)		78.59 (75.21 – 82.13)	5396.51 (5165.69 – 5622.25)	73.53 (71.81 – 75.53)	0.79 (0.76 – 0.83)
Spain	920.04 (910.37 – 929.57)	1805.37 (1778.47 – 1832.07)	3.12 (3.08 – 3.15)		503.17 (494.60 – 511.77)	3281.75 (3225.69 – 3342.08)	54.69 (54.16 – 55.19)	1.35 (1.33 – 1.38)
Sri Lanka	255.47 (249.71 – 261.32)	1609.71 (1567.28 – 1652.28)	1.59 (1.55 – 1.63)		180.51 (175.56 – 185.36)	3063.03 (2976.27 – 3147.62)	70.66 (69.70 – 71.67)	0.99 (0.96 – 1.02)
State of Palestine	46.36 (43.77 – 49.12)	2475.50 (2341.22 – 2614.74)	1.92 (1.81 – 2.04)		32.28 (30.18 – 34.49)	4609.64 (4302.88 – 4925.20)	69.63 (66.75 – 72.57)	1.26 (1.17 – 1.35)
Sudan	351.55 (344.07 – 359.66)	2095.00 (2052.74 – 2137.35)	1.23 (1.20 – 1.25)		242.23 (236.13 – 248.72)	3808.93 (3713.12 – 3906.76)	68.90 (67.94 – 69.99)	0.81 (0.79 – 0.84)
Suriname	7.45 (6.56 – 8.36)	2110.61 (1855.79 – 2383.33)	1.71 (1.49 – 1.95)		5.52 (4.66 – 6.41)	4116.66 (3482.78 – 4766.79)	74.11 (68.98 – 78.60)	1.04 (0.88 – 1.21)
Sweden	226.18 (221.62 – 231.04)	1992.74 (1931.18 – 2055.89)	3.61 (3.53 – 3.70)		95.57 (92.07 – 99.30)	3293.79 (3167.05 – 3423.85)	42.25 (41.16 – 43.36)	1.33 (1.28 – 1.38)
Switzerland	166.86 (162.88 – 171.05)	1727.63 (1662.60 – 1793.85)	3.22 (3.13 – 3.30)		79.70 (76.44 – 83.01)	2871.96 (2746.34 – 3001.65)	47.76 (46.59 – 49.00)	1.20 (1.15 – 1.25)
Syrian Arab Republic	218.81 (213.43 – 224.66)	2432.42 (2370.10 – 2494.43)	1.98 (1.93 – 2.03)		148.46 (143.51 – 153.00)	4264.10 (4128.18 – 4399.61)	67.85 (66.44 – 69.19)	1.19 (1.15 – 1.23)
Tajikistan	74.60 (71.05 – 78.05)	1871.47 (1784.15 – 1954.34)	1.25 (1.19 – 1.31)		57.77 (54.66 – 60.79)	3498.78 (3306.08 – 3675.16)	77.44 (75.29 – 79.58)	0.86 (0.81 – 0.90)
Thailand	1419.65 (1406.70 – 1433.17)	2386.63 (2359.14 – 2414.79)	3.90 (3.85 – 3.94)		1027.29 (1015.44 – 1038.47)	4492.10 (4438.03 – 4545.95)	72.36 (71.98 – 72.74)	1.78 (1.75 – 1.80)
Timor-Leste	8.38 (7.29 – 9.51)	1634.55 (1424.52 – 1853.19)	0.99 (0.87 – 1.13)		5.97 (5.03 – 6.91)	3212.82 (2716.62 – 3720.74)	71.19 (64.18 – 77.87)	0.73 (0.61 – 0.85)
Togo	76.68 (73.19 – 80.38)	2483.34 (2380.06 – 2605.31)	1.06 (1.01 – 1.11)		58.07 (55.01 – 61.17)	4932.20 (4700.40 – 5195.15)	75.72 (73.35 – 78.08)	0.84 (0.80 – 0.89)
Trinidad and Tobago	27.96 (26.18 – 29.94)	2687.82 (2488.84 – 2907.84)	2.96 (2.72 – 3.20)		19.50 (17.97 – 21.22)	4914.45 (4523.43 – 5372.14)	69.74 (66.80 – 72.75)	1.53 (1.41 – 1.67)
Tunisia	137.06 (132.58 – 140.99)	1760.67 (1696.87 – 1817.19)	1.47 (1.42 – 1.51)		98.34 (94.73 – 101.72)	3208.93 (3087.15 – 3321.95)	71.75 (70.39 – 73.22)	0.93 (0.89 – 0.96)
Türkiye	1238.20 (1224.71 – 1250.48)	2219.03 (2191.44 – 2243.31)	2.58 (2.55 – 2.61)		822.34 (810.78 – 832.56)	3961.72 (3905.12 – 4011.29)	66.41 (65.95 – 66.91)	1.35 (1.33 – 1.37)
Turkmenistan	77.88 (74.42 – 81.73)	2453.56 (2345.04 – 2568.11)	1.60 (1.54 – 1.68)		61.67 (58.63 – 65.09)	4745.64 (4507.65 – 4990.43)	79.19 (77.37 – 81.09)	1.17 (1.11 – 1.23)
Uganda	570.17 (560.27 – 580.70)	3897.97 (3832.58 – 3967.98)	1.80 (1.77 – 1.83)		406.86 (398.70 – 415.36)	7752.49 (7593.39 – 7907.83)	71.36 (70.47 – 72.16)	1.42 (1.39 – 1.45)
Ukraine	961.69 (950.94 – 972.74)	2338.29 (2301.08 – 2371.84)	1.52 (1.50 – 1.54)		691.97 (682.52 – 701.87)	4662.91 (4589.44 – 4736.80)	71.95 (71.49 – 72.42)	1.14 (1.12 – 1.15)
United Arab Emirates	34.80 (32.62 – 37.21)	1839.54 (1719.38 – 1958.75)	2.28 (2.05 – 2.54)		29.38 (27.40 – 31.54)	3309.54 (3080.99 – 3559.14)	84.42 (81.64 – 86.96)	1.14 (1.05 – 1.24)
United Kingdom	1612.59 (1600.58 – 1625.90)	2239.46 (2215.43 – 2266.60)	3.77 (3.74 – 3.81)		764.18 (754.74 – 774.36)	3810.86 (3758.35 – 3864.45)	47.39 (46.99 – 47.77)	1.45 (1.44 – 1.47)
United Republic of Tanzania	595.45 (585.59 – 605.45)	3012.24 (2965.19 – 3056.83)	1.85 (1.82 – 1.89)		424.15 (416.01 – 432.06)	5718.30 (5616.87 – 5821.47)	71.23 (70.44 – 72.01)	1.24 (1.22 – 1.26)
United States of America	6191.29 (6167.10 – 6218.18)	2040.71 (2029.87 – 2052.27)	2.81 (2.79 – 2.82)		3640.54 (3618.52 – 3662.10)	3746.28 (3720.87 – 3770.69)	58.80 (58.61 – 59.00)	1.30 (1.30 – 1.31)
Uruguay	85.92 (82.69 – 89.08)	2870.77 (2736.83 – 2996.99)	4.04 (3.89 – 4.21)		49.71 (47.02 – 52.36)	5365.42 (5063.93 – 5652.61)	57.86 (56.16 – 59.57)	1.90 (1.79 – 2.00)
Uzbekistan	403.86 (395.29 – 411.64)	2275.03 (2228.95 – 2318.77)	1.47 (1.44 – 1.49)		321.76 (314.69 – 328.73)	4410.95 (4314.51 – 4504.83)	79.67 (78.77 – 80.54)	1.09 (1.07 – 1.12)
Vanuatu	2.84 (2.18 – 3.48)	2325.07 (1807.16 – 2865.36)	1.46 (1.11 – 1.84)		2.52 (1.88 – 3.14)	5153.29 (3914.18 – 6434.75)	88.87 (79.81 – 95.82)	1.25 (0.93 – 1.57)
Venezuela (Bolivarian Republic of)	439.72 (431.56 – 447.37)	2514.41 (2466.74 – 2559.97)	2.00 (1.97 – 2.04)		318.55 (311.82 – 325.08)	4706.35 (4605.74 – 4802.36)	72.44 (71.66 – 73.12)	1.29 (1.26 – 1.32)
Viet Nam	1446.40 (1433.95 – 1459.74)	2313.28 (2291.64 – 2336.30)	2.23 (2.21 – 2.25)		1097.71 (1085.76 – 1109.79)	4375.74 (4327.39 – 4423.75)	75.89 (75.47 – 76.31)	1.41 (1.39 – 1.42)
Yemen	270.72 (264.07 – 277.83)	2327.95 (2270.44 – 2383.77)	1.17 (1.14 – 1.20)		193.53 (188.17 – 199.69)	4633.47 (4508.35 – 4770.90)	71.49 (70.14 – 72.90)	0.93 (0.90 – 0.96)
Zambia	218.86 (212.41 – 224.94)	3647.28 (3548.69 – 3742.66)	1.65 (1.60 – 1.70)		152.43 (147.25 – 157.11)	6975.89 (6748.97 – 7192.92)	69.64 (68.29 – 71.04)	1.24 (1.20 – 1.28)
Zimbabwe	251.12 (244.78 – 257.82)	4651.60 (4540.79 – 4765.39)	2.09 (2.03 – 2.14)		183.78 (178.17 – 189.15)	8970.98 (8704.19 – 9225.64)	73.18 (71.99 – 74.29)	1.48 (1.43 – 1.53)
World	112547.9 (112436.7 – 112668.4)	2279.41 (2276.90 – 2282.22)	2.06 (2.06 – 2.06)		75492.11 (75395.66 – 75594.31)	4182.80 (4177.30 – 4188.51)	67.08 (67.03 – 67.12)	1.16 (1.16 – 1.17)
^Probability of YLLs in all ages represents the proportion of years of life lost (YLLs) caused by premature cancer deaths relative to the YLLs caused by total cancer deaths. ASR age-standardized rate, PGLEs potential gains in life expectancy, UI uncertainty interval, YLLs years of life lost

## Sheet: Table S4
Table S4 Years of life lost (YLLs) and potential gains in life expectancy (PGLEs) caused by total cancer deaths and premature cancer deaths worldwide, by cancer site and sex, 2022
Sites	Total cancer deaths				Premature cancer deaths
	YLLs (thousand, 95% UI)	ASR (/105, 95% UI)	PGLEs (years, 95% UI)		YLLs (million, 95% UI)	ASR (/105, 95% UI)	Probability in all ages^ [% (95% UI)]	PGLEs (years, 95% UI)
Both sexes
Lip, oral cavity	5719.94 (5691.63 – 5747.28)	61.86 (61.54 – 62.17)	0.04 (0.04 – 0.04)		4656.27 (4631.92 – 4681.46)	130.64 (129.94 – 131.34)	81.40 (81.22 – 81.57)	0.03 (0.03 – 0.03)
Salivary glands	664.22 (655.05 – 673.91)	7.07 (6.96 – 7.18)	0.01 (0.00 – 0.01)		457.78 (449.28 – 466.09)	12.75 (12.52 – 12.98)	68.92 (68.25 – 69.52)	0.00 (0.00 – 0.00)
Oropharynx	1483.20 (1468.73 – 1496.28)	15.86 (15.70 – 16.01)	0.01 (0.01 – 0.01)		1207.36 (1193.90 – 1219.92)	33.85 (33.48 – 34.20)	81.40 (81.11 – 81.71)	0.01 (0.01 – 0.01)
Nasopharynx	2396.09 (2376.66 – 2413.83)	26.48 (26.25 – 26.68)	0.02 (0.02 – 0.02)		1928.46 (1910.28 – 1944.48)	54.01 (53.49 – 54.45)	80.48 (80.15 – 80.81)	0.01 (0.01 – 0.01)
Hypopharynx	1167.21 (1154.77 – 1179.07)	12.45 (12.31 – 12.58)	0.01 (0.01 – 0.01)		924.27 (912.56 – 935.20)	25.84 (25.51 – 26.15)	79.19 (78.82 – 79.57)	0.01 (0.01 – 0.01)
Esophagus	11,253.46 (11,219.65 – 11,289.93)	116.15 (115.79 – 116.55)	0.09 (0.09 – 0.09)		8070.03 (8039.44 – 8104.80)	225.56 (224.69 – 226.52)	71.71 (71.59 – 71.84)	0.06 (0.06 – 0.06)
Stomach	15,650.65 (15,608.06 – 15,693.79)	158.26 (157.80 – 158.74)	0.13 (0.13 – 0.13)		10,249.76 (10,212.10 – 10,289.01)	285.77 (284.70 – 286.86)	65.49 (65.38 – 65.60)	0.07 (0.07 – 0.07)
Colon	11,568.95 (11,532.73 – 11,606.31)	113.21 (112.82 – 113.61)	0.10 (0.10 – 0.10)		6764.85 (6733.94 – 6793.47)	188.57 (187.69 – 189.36)	58.47 (58.33 – 58.61)	0.05 (0.05 – 0.05)
Colorectum	20,195.33 (20,144.35 – 20,241.91)	200.28 (199.73 – 200.77)	0.17 (0.17 – 0.17)		12,351.25 (12,308.80 – 12,391.23)	344.24 (343.04 – 345.34)	61.16 (61.05 – 61.27)	0.09 (0.09 – 0.09)
Rectum	8049.99 (8019.64 – 8080.55)	81.06 (80.73 – 81.40)	0.07 (0.07 – 0.07)		5177.73 (5151.15 – 5204.88)	144.24 (143.50 – 145.00)	64.32 (64.15 – 64.49)	0.04 (0.04 – 0.04)
Anus	576.39 (568.39 – 585.01)	6.01 (5.92 – 6.10)	0.00 (0.00 – 0.00)		408.67 (401.19 – 416.70)	11.43 (11.22 – 11.65)	70.90 (70.31 – 71.55)	0.00 (0.00 – 0.00)
Liver	20,450.22 (20,401.59 – 20,505.79)	214.08 (213.53 – 214.69)	0.16 (0.16 – 0.16)		15,049.31 (15,003.41 – 15,098.77)	420.38 (419.08 – 421.79)	73.59 (73.48 – 73.69)	0.10 (0.10 – 0.10)
Gallbladder	2191.22 (2176.26 – 2207.70)	22.40 (22.23 – 22.57)	0.02 (0.02 – 0.02)		1519.13 (1504.72 – 1534.22)	42.52 (42.12 – 42.93)	69.33 (69.03 – 69.62)	0.01 (0.01 – 0.01)
Pancreas	10,286.73 (10,255.18 – 10,318.33)	101.65 (101.32 – 101.99)	0.09 (0.09 – 0.09)		6363.13 (6337.05 – 6391.37)	177.15 (176.41 – 177.94)	61.86 (61.72 – 62.01)	0.04 (0.04 – 0.04)
Larynx	2678.19 (2661.59 – 2696.09)	27.94 (27.76 – 28.13)	0.02 (0.02 – 0.02)		2009.20 (1993.62 – 2024.27)	56.00 (55.56 – 56.43)	75.02 (74.78 – 75.28)	0.01 (0.01 – 0.01)
Lung	41,585.79 (41,519.00 – 41,653.54)	416.60 (415.87 – 417.32)	0.34 (0.34 – 0.35)		26,765.91 (26,707.29 – 26,826.37)	743.38 (741.75 – 745.06)	64.36 (64.29 – 64.43)	0.19 (0.19 – 0.19)
Melanoma of skin	1385.66 (1371.49 – 1398.81)	13.99 (13.84 – 14.14)	0.01 (0.01 – 0.01)		886.14 (874.57 – 897.71)	24.78 (24.45 – 25.11)	63.95 (63.52 – 64.36)	0.01 (0.01 – 0.01)
Skin	1453.67 (1440.33 – 1466.29)	14.19 (14.05 – 14.33)	0.01 (0.01 – 0.01)		810.69 (800.12 – 820.80)	22.57 (22.27 – 22.84)	55.77 (55.37 – 56.19)	0.01 (0.01 – 0.01)
Mesothelioma	539.21 (532.00 – 546.37)	5.26 (5.18 – 5.34)	0.00 (0.00 – 0.00)		303.35 (296.92 – 309.69)	8.51 (8.33 – 8.69)	56.26 (55.58 – 56.86)	0.00 (0.00 – 0.00)
Kaposi sarcoma	804.22 (790.62 – 817.12)	9.73 (9.57 – 9.90)	0.01 (0.00 – 0.01)		446.32 (436.71 – 455.15)	12.30 (12.04 – 12.55)	55.50 (54.70 – 56.29)	0.00 (0.00 – 0.00)
Breast	19,595.66 (19,540.05 – 19,647.72)	209.32 (208.70 – 209.90)	0.14 (0.14 – 0.15)		15,636.67 (15,584.39 – 15,686.69)	439.11 (437.63 – 440.50)	79.80 (79.71 – 79.89)	0.10 (0.10 – 0.11)
Vulva	424.42 (417.77 – 431.87)	4.22 (4.14 – 4.29)	0.00 (0.00 – 0.00)		259.42 (253.84 – 265.73)	7.24 (7.09 – 7.42)	61.12 (60.37 – 61.85)	0.00 (0.00 – 0.00)
Vagina	224.62 (219.30 – 230.08)	2.35 (2.29 – 2.41)	0.00 (0.00 – 0.00)		162.76 (157.79 – 167.52)	4.56 (4.43 – 4.70)	72.46 (71.45 – 73.45)	0.00 (0.00 – 0.00)
Cervix uteri	11,409.09 (11,367.59 – 11,448.93)	124.74 (124.28 – 125.19)	0.08 (0.08 – 0.08)		9773.83 (9734.30 – 9811.11)	274.56 (273.43 – 275.60)	85.67 (85.56 – 85.77)	0.07 (0.06 – 0.07)
Corpus uteri	2329.41 (2312.81 – 2346.56)	23.68 (23.50 – 23.86)	0.02 (0.02 – 0.02)		1603.69 (1588.86 – 1619.28)	44.72 (44.31 – 45.15)	68.85 (68.56 – 69.14)	0.01 (0.01 – 0.01)
Ovary	5935.52 (5905.44 – 5962.93)	63.66 (63.34 – 63.97)	0.04 (0.04 – 0.04)		4548.68 (4522.53 – 4573.38)	127.55 (126.82 – 128.23)	76.63 (76.46 – 76.83)	0.03 (0.03 – 0.03)
Penis	371.20 (364.66 – 378.32)	3.88 (3.81 – 3.96)	0.00 (0.00 – 0.00)		286.23 (279.90 – 292.62)	7.97 (7.80 – 8.16)	77.11 (76.41 – 77.77)	0.00 (0.00 – 0.00)
Prostate	6697.11 (6672.02 – 6719.96)	59.07 (58.82 – 59.30)	0.06 (0.06 – 0.07)		2406.78 (2389.61 – 2422.45)	66.73 (66.25 – 67.16)	35.94 (35.75 – 36.11)	0.02 (0.02 – 0.02)
Testis	441.68 (432.23 – 451.31)	5.17 (5.05 – 5.29)	0.00 (0.00 – 0.00)		232.71 (226.53 – 239.07)	6.40 (6.23 – 6.57)	52.69 (51.64 – 53.75)	0.00 (0.00 – 0.00)
Kidney	4099.05 (4071.18 – 4121.66)	41.50 (41.20 – 41.76)	0.03 (0.03 – 0.03)		2242.47 (2223.26 – 2259.07)	62.50 (61.97 – 62.98)	54.71 (54.40 – 55.01)	0.02 (0.02 – 0.02)
Bladder	4115.98 (4096.70 – 4136.24)	38.04 (37.83 – 38.23)	0.04 (0.04 – 0.04)		1923.02 (1908.45 – 1939.08)	53.43 (53.02 – 53.88)	46.72 (46.49 – 46.97)	0.01 (0.01 – 0.01)
Brain, nervous system	8690.26 (8651.84 – 8729.03)	96.07 (95.60 – 96.54)	0.06 (0.06 – 0.06)		5349.47 (5321.58 – 5378.58)	149.31 (148.53 – 150.13)	61.56 (61.32 – 61.75)	0.04 (0.04 – 0.04)
Thyroid	1178.86 (1166.98 – 1191.41)	12.13 (12.00 – 12.28)	0.01 (0.01 – 0.01)		752.76 (742.57 – 762.31)	20.96 (20.68 – 21.23)	63.86 (63.40 – 64.30)	0.01 (0.01 – 0.01)
Unspecified	10,530.83 (10,495.23 – 10,571.12)	109.16 (108.73 – 109.62)	0.08 (0.08 – 0.08)		6823.71 (6792.10 – 6853.63)	190.78 (189.90 – 191.65)	64.80 (64.64 – 64.96)	0.05 (0.05 – 0.05)
Hodgkin lymphoma	907.29 (893.98 – 921.22)	10.69 (10.52 – 10.87)	0.01 (0.01 – 0.01)		425.16 (416.88 – 433.01)	11.79 (11.56 – 12.01)	46.86 (46.10 – 47.55)	0.00 (0.00 – 0.00)
Non-Hodgkin lymphoma	7002.15 (6970.83 – 7035.46)	74.11 (73.73 – 74.49)	0.05 (0.05 – 0.05)		3943.21 (3920.32 – 3966.60)	109.97 (109.32 – 110.62)	56.31 (56.09 – 56.56)	0.03 (0.03 – 0.03)
Multiple myeloma	2763.73 (2747.69 – 2780.83)	27.66 (27.49 – 27.84)	0.02 (0.02 – 0.02)		1763.35 (1749.26 – 1779.04)	49.18 (48.78 – 49.62)	63.80 (63.54 – 64.08)	0.01 (0.01 – 0.01)
Leukemia	10,878.89 (10,831.18 – 10,925.75)	120.09 (119.51 – 120.67)	0.07 (0.07 – 0.07)		4832.38 (4804.18 – 4860.92)	134.34 (133.55 – 135.15)	44.42 (44.21 – 44.64)	0.03 (0.03 – 0.03)
Other sites	12,362.52 (12,316.02 – 12,408.20)	132.65 (132.10 – 133.22)	0.09 (0.09 – 0.09)		6899.09 (6867.97 – 6930.10)	192.56 (191.65 – 193.42)	55.81 (55.61 – 56.00)	0.05 (0.05 – 0.05)
All sites	249,863.5 (249,677.6 – 250,037.9)	2582.46 (2580.32 – 2584.38)	2.09 (2.09 – 2.09)		163,863.7 (163,705.7 – 164,008.3)	4573.88 (4569.39 – 4578.07)	65.58 (65.55 – 65.61)	1.16 (1.16 – 1.16)
All sites excluding skin	248,409.8 (248,240.7 – 248,598.2)	2568.27 (2566.25 – 2570.41)	2.08 (2.07 – 2.08)		163,053.0 (162,897.1 – 163,206.7)	4551.31 (4546.93 – 4555.57)	65.64 (65.61 – 65.67)	1.15 (1.15 – 1.15)
Men
Lip, oral cavity	4142.08 (4116.64 – 4166.26)	91.85 (91.26 – 92.39)	0.05 (0.05 – 0.05)		3482.63 (3459.14 – 3506.11)	196.87 (195.53 – 198.15)	84.08 (83.88 – 84.27)	0.04 (0.04 – 0.04)
Salivary glands	384.98 (377.70 – 392.18)	8.39 (8.23 – 8.55)	0.01 (0.01 – 0.01)		270.69 (264.13 – 277.04)	15.26 (14.89 – 15.61)	70.31 (69.48 – 71.17)	0.00 (0.00 – 0.00)
Oropharynx	1229.37 (1216.64 – 1242.53)	27.06 (26.78 – 27.35)	0.02 (0.02 – 0.02)		1016.42 (1004.38 – 1028.42)	57.76 (57.06 – 58.46)	82.68 (82.37 – 83.00)	0.01 (0.01 – 0.01)
Nasopharynx	1769.54 (1754.50 – 1785.64)	39.69 (39.35 – 40.07)	0.02 (0.02 – 0.02)		1454.43 (1441.11 – 1469.69)	82.21 (81.44 – 83.06)	82.19 (81.85 – 82.55)	0.02 (0.02 – 0.02)
Hypopharynx	977.18 (966.07 – 988.54)	21.36 (21.12 – 21.61)	0.01 (0.01 – 0.01)		775.88 (765.77 – 786.60)	43.90 (43.31 – 44.50)	79.40 (79.00 – 79.78)	0.01 (0.01 – 0.01)
Esophagus	8176.58 (8143.88 – 8206.96)	175.79 (175.07 – 176.47)	0.11 (0.11 – 0.11)		5993.80 (5965.99 – 6021.96)	339.92 (338.34 – 341.54)	73.30 (73.16 – 73.45)	0.07 (0.07 – 0.07)
Stomach	10,216.06 (10,185.57 – 10,250.54)	216.28 (215.59 – 217.05)	0.14 (0.14 – 0.14)		6764.97 (6737.11 – 6797.77)	383.41 (381.81 – 385.25)	66.22 (66.08 – 66.37)	0.08 (0.08 – 0.08)
Colon	6338.58 (6312.57 – 6364.59)	132.10 (131.53 – 132.70)	0.09 (0.09 – 0.09)		3839.52 (3817.33 – 3863.05)	217.45 (216.19 – 218.77)	60.57 (60.39 – 60.77)	0.05 (0.05 – 0.05)
Colorectum	11,531.15 (11,494.42 – 11,564.78)	242.08 (241.31 – 242.83)	0.17 (0.16 – 0.17)		7270.19 (7239.37 – 7301.54)	411.52 (409.78 – 413.32)	63.05 (62.91 – 63.19)	0.09 (0.09 – 0.09)
Rectum	4895.79 (4874.10 – 4917.87)	103.54 (103.04 – 104.03)	0.07 (0.07 – 0.07)		3213.29 (3193.91 – 3233.50)	181.76 (180.67 – 182.89)	65.63 (65.42 – 65.85)	0.04 (0.04 – 0.04)
Anus	296.78 (290.65 – 302.88)	6.44 (6.30 – 6.57)	0.00 (0.00 – 0.00)		217.38 (212.04 – 222.86)	12.31 (12.00 – 12.62)	73.25 (72.35 – 74.05)	0.00 (0.00 – 0.00)
Liver	14,676.44 (14,633.59 – 14,715.38)	319.17 (318.22 – 320.09)	0.19 (0.19 – 0.19)		11306.45 (11266.80 – 11345.28)	639.30 (637.05 – 641.54)	77.04 (76.93 – 77.15)	0.14 (0.14 – 0.14)
Gallbladder	752.41 (743.61 – 761.79)	15.91 (15.71 – 16.12)	0.01 (0.01 – 0.01)		507.16 (498.79 – 515.43)	28.72 (28.25 – 29.20)	67.40 (66.89 – 67.93)	0.01 (0.01 – 0.01)
Pancreas	5793.64 (5769.22 – 5818.24)	122.25 (121.72 – 122.80)	0.08 (0.08 – 0.08)		3850.98 (3829.47 – 3873.82)	218.46 (217.25 – 219.75)	66.47 (66.28 – 66.65)	0.05 (0.05 – 0.05)
Larynx	2351.11 (2333.48 – 2367.31)	50.86 (50.47 – 51.21)	0.03 (0.03 – 0.03)		1780.83 (1765.24 – 1795.57)	100.98 (100.08 – 101.81)	75.74 (75.47 – 76.02)	0.02 (0.02 – 0.02)
Lung	28,730.91 (28,675.15 – 28,785.41)	606.87 (605.66 – 608.10)	0.41 (0.41 – 0.41)		18854.77 (18806.30 – 18902.94)	1068.61 (1065.91 – 1071.36)	65.63 (65.54 – 65.71)	0.24 (0.24 – 0.24)
Melanoma of skin	787.35 (778.24 – 796.85)	16.62 (16.42 – 16.83)	0.01 (0.01 – 0.01)		506.14 (498.51 – 514.13)	28.66 (28.22 – 29.13)	64.28 (63.75 – 64.80)	0.01 (0.01 – 0.01)
Skin	864.86 (854.64 – 875.36)	18.01 (17.77 – 18.24)	0.01 (0.01 – 0.01)		501.90 (493.32 – 510.46)	28.35 (27.86 – 28.83)	58.03 (57.47 – 58.58)	0.01 (0.01 – 0.01)
Mesothelioma	368.99 (362.95 – 375.00)	7.53 (7.39 – 7.65)	0.01 (0.01 – 0.01)		191.62 (186.94 – 196.57)	10.93 (10.66 – 11.21)	51.93 (51.07 – 52.72)	0.00 (0.00 – 0.00)
Kaposi sarcoma	525.56 (514.58 – 536.09)	12.51 (12.25 – 12.77)	0.01 (0.01 – 0.01)		295.52 (288.16 – 303.00)	16.18 (15.78 – 16.58)	56.23 (55.19 – 57.27)	0.00 (0.00 – 0.00)
Penis	371.20 (364.91 – 378.32)	8.00 (7.85 – 8.16)	0.00 (0.00 – 0.01)		286.23 (280.51 – 292.77)	16.12 (15.79 – 16.50)	77.11 (76.48 – 77.72)	0.00 (0.00 – 0.00)
Prostate	6697.11 (6675.05 – 6720.66)	129.78 (129.31 – 130.26)	0.11 (0.11 – 0.11)		2406.78 (2389.23 – 2423.02)	137.48 (136.51 – 138.38)	35.94 (35.76 – 36.11)	0.03 (0.03 – 0.03)
Testis	441.68 (432.12 – 451.72)	10.20 (9.95 – 10.44)	0.00 (0.00 – 0.01)		232.71 (226.38 – 239.83)	12.72 (12.37 – 13.10)	52.69 (51.60 – 53.86)	0.00 (0.00 – 0.00)
Kidney	2643.34 (2624.38 – 2661.49)	55.73 (55.31 – 56.14)	0.03 (0.03 – 0.04)		1551.26 (1537.24 – 1564.90)	87.95 (87.14 – 88.72)	58.69 (58.34 – 59.03)	0.02 (0.02 – 0.02)
Bladder	3128.00 (3111.54 – 3144.22)	62.52 (62.17 – 62.88)	0.05 (0.05 – 0.05)		1482.39 (1469.31 – 1495.03)	84.20 (83.44 – 84.89)	47.39 (47.09 – 47.64)	0.02 (0.02 – 0.02)
Brain, nervous system	5012.47 (4982.90 – 5042.93)	112.17 (111.48 – 112.88)	0.06 (0.06 – 0.06)		3148.97 (3128.15 – 3172.03)	177.05 (175.87 – 178.35)	62.82 (62.51 – 63.14)	0.04 (0.04 – 0.04)
Thyroid	429.30 (422.37 – 436.74)	9.18 (9.02 – 9.34)	0.01 (0.01 – 0.01)		277.11 (271.15 – 283.16)	15.66 (15.33 – 16.00)	64.55 (63.82 – 65.33)	0.00 (0.00 – 0.00)
Unspecified	5747.02 (5719.26 – 5774.18)	123.76 (123.10 – 124.37)	0.08 (0.08 – 0.08)		3806.38 (3782.24 – 3829.21)	215.61 (214.24 – 216.90)	66.23 (66.03 – 66.45)	0.05 (0.05 – 0.05)
Hodgkin lymphoma	569.69 (557.54 – 581.02)	13.43 (13.13 – 13.72)	0.01 (0.01 – 0.01)		264.11 (257.00 – 270.66)	14.70 (14.31 – 15.07)	46.36 (45.44 – 47.25)	0.00 (0.00 – 0.00)
Non-Hodgkin lymphoma	4154.07 (4127.78 – 4179.43)	90.63 (90.01 – 91.23)	0.05 (0.05 – 0.05)		2354.21 (2336.72 – 2372.61)	132.71 (131.75 – 133.77)	56.67 (56.34 – 56.99)	0.03 (0.03 – 0.03)
Multiple myeloma	1552.31 (1539.35 – 1564.53)	32.70 (32.41 – 32.96)	0.02 (0.02 – 0.02)		1004.46 (992.48 – 1016.16)	57.00 (56.32 – 57.66)	64.71 (64.34 – 65.08)	0.01 (0.01 – 0.01)
Leukemia	6266.31 (6232.02 – 6303.24)	139.62 (138.84 – 140.49)	0.07 (0.07 – 0.07)		2713.69 (2694.35 – 2734.76)	151.84 (150.76 – 153.01)	43.31 (43.03 – 43.58)	0.03 (0.03 – 0.03)
Other sites	7024.91 (6991.65 – 7059.38)	153.44 (152.58 – 154.22)	0.09 (0.09 – 0.09)		4019.00 (3995.41 – 4043.75)	226.71 (225.39 – 228.12)	57.21 (56.97 – 57.47)	0.05 (0.05 – 0.05)
All sites	137,315.60 (137,175.10 – 137,451.60)	2933.37 (2930.16 – 2936.43)	2.05 (2.05 – 2.05)		88,371.62 (88,251.90 – 88,483.91)	5000.78 (4994.21 – 5007.20)	64.36 (64.32 – 64.41)	1.13 (1.13 – 1.13)
All sites excluding skin	136,450.70 (136,317.30 – 136,589.60)	2915.36 (2912.26 – 2918.54)	2.03 (2.03 – 2.03)		87,869.71 (87,753.40 – 87,983.63)	4972.43 (4965.85 – 4978.88)	64.40 (64.35 – 64.44)	1.12 (1.12 – 1.12)
Women
Lip, oral cavity	1577.86 (1563.78 – 1592.60)	32.61 (32.29 – 32.94)	0.03 (0.03 – 0.03)		1173.64 (1160.77 – 1186.96)	65.24 (64.51 – 65.98)	74.38 (74.03 – 74.72)	0.02 (0.02 – 0.02)
Salivary glands	279.23 (273.04 – 285.09)	5.87 (5.73 – 6.01)	0.00 (0.00 – 0.00)		187.09 (182.18 – 192.01)	10.33 (10.05 – 10.60)	67.00 (65.95 – 68.08)	0.00 (0.00 – 0.00)
Oropharynx	253.82 (248.57 – 259.72)	5.20 (5.08 – 5.32)	0.00 (0.00 – 0.00)		190.94 (185.97 – 196.22)	10.57 (10.28 – 10.86)	75.23 (74.39 – 76.06)	0.00 (0.00 – 0.00)
Nasopharynx	626.55 (616.71 – 636.40)	13.66 (13.44 – 13.90)	0.01 (0.01 – 0.01)		474.03 (465.65 – 482.29)	26.34 (25.87 – 26.79)	75.66 (75.02 – 76.31)	0.01 (0.01 – 0.01)
Hypopharynx	190.04 (185.06 – 195.71)	4.03 (3.92 – 4.15)	0.00 (0.00 – 0.00)		148.39 (143.72 – 153.20)	8.29 (8.04 – 8.56)	78.08 (77.05 – 79.06)	0.00 (0.00 – 0.00)
Esophagus	3076.88 (3057.48 – 3095.70)	60.64 (60.23 – 61.05)	0.05 (0.05 – 0.06)		2076.24 (2058.34 – 2092.59)	115.03 (114.01 – 115.95)	67.48 (67.21 – 67.75)	0.03 (0.03 – 0.03)
Stomach	5434.59 (5408.35 – 5459.91)	105.64 (105.07 – 106.18)	0.10 (0.10 – 0.10)		3484.79 (3462.67 – 3506.20)	192.46 (191.25 – 193.69)	64.12 (63.92 – 64.32)	0.05 (0.05 – 0.05)
Colon	5230.37 (5206.13 – 5253.69)	96.22 (95.73 – 96.71)	0.10 (0.10 – 0.10)		2925.33 (2906.24 – 2945.72)	161.06 (159.99 – 162.18)	55.93 (55.72 – 56.15)	0.04 (0.04 – 0.05)
Colorectum	8664.17 (8635.02 – 8694.60)	162.44 (161.81 – 163.09)	0.17 (0.17 – 0.17)		5081.06 (5055.89 – 5107.31)	279.89 (278.49 – 281.35)	58.64 (58.49 – 58.80)	0.08 (0.08 – 0.08)
Rectum	3154.20 (3135.53 – 3172.71)	60.62 (60.22 – 61.01)	0.06 (0.06 – 0.06)		1964.44 (1947.73 – 1981.07)	108.26 (107.32 – 109.20)	62.28 (62.00 – 62.57)	0.03 (0.03 – 0.03)
Anus	279.60 (273.70 – 285.44)	5.60 (5.47 – 5.73)	0.00 (0.00 – 0.00)		191.29 (186.20 – 196.53)	10.57 (10.29 – 10.87)	68.41 (67.56 – 69.26)	0.00 (0.00 – 0.00)
Liver	5773.78 (5746.34 – 5798.85)	113.61 (113.02 – 114.16)	0.10 (0.10 – 0.10)		3742.86 (3718.94 – 3763.75)	206.05 (204.72 – 207.23)	64.83 (64.61 – 65.03)	0.06 (0.06 – 0.06)
Gallbladder	1438.81 (1424.55 – 1452.18)	28.69 (28.38 – 29.00)	0.03 (0.03 – 0.03)		1011.97 (999.84 – 1024.19)	56.19 (55.49 – 56.87)	70.33 (69.98 – 70.69)	0.02 (0.02 – 0.02)
Pancreas	4493.09 (4472.39 – 4513.88)	82.28 (81.87 – 82.69)	0.09 (0.09 – 0.09)		2512.16 (2494.99 – 2528.08)	137.15 (136.22 – 138.03)	55.91 (55.69 – 56.13)	0.04 (0.04 – 0.04)
Larynx	327.08 (321.05 – 333.52)	6.54 (6.40 – 6.68)	0.01 (0.01 – 0.01)		228.36 (222.81 – 234.39)	12.55 (12.25 – 12.89)	69.82 (68.98 – 70.57)	0.00 (0.00 – 0.00)
Lung	12,854.88 (12,817.22 – 12,890.71)	243.20 (242.41 – 243.94)	0.24 (0.24 – 0.24)		7911.14 (7878.82 – 7943.05)	432.45 (430.64 – 434.20)	61.54 (61.42 – 61.66)	0.12 (0.12 – 0.12)
Melanoma of skin	598.31 (589.88 – 606.93)	11.66 (11.48 – 11.84)	0.01 (0.01 – 0.01)		379.99 (372.83 – 387.42)	21.03 (20.63 – 21.44)	63.51 (62.92 – 64.15)	0.01 (0.01 – 0.01)
Skin	588.81 (581.32 – 596.63)	10.77 (10.61 – 10.94)	0.01 (0.01 – 0.01)		308.78 (302.36 – 315.23)	17.00 (16.65 – 17.36)	52.44 (51.79 – 53.12)	0.00 (0.00 – 0.00)
Mesothelioma	170.22 (165.70 – 174.42)	3.34 (3.24 – 3.43)	0.00 (0.00 – 0.00)		111.74 (107.90 – 115.45)	6.23 (6.01 – 6.44)	65.64 (64.62 – 66.75)	0.00 (0.00 – 0.00)
Kaposi sarcoma	278.65 (270.96 – 286.48)	6.88 (6.69 – 7.09)	0.00 (0.00 – 0.00)		150.79 (145.46 – 155.73)	8.37 (8.08 – 8.64)	54.12 (52.84 – 55.42)	0.00 (0.00 – 0.00)
Breast	19,510.22 (19,461.56 – 19,565.98)	410.16 (409.06 – 411.38)	0.32 (0.32 – 0.32)		15581.79 (15536.09 – 15633.70)	870.83 (868.16 – 873.74)	79.86 (79.77 – 79.95)	0.23 (0.23 – 0.23)
Vulva	424.42 (417.20 – 431.19)	8.14 (7.99 – 8.29)	0.01 (0.01 – 0.01)		259.42 (253.25 – 265.26)	14.36 (14.02 – 14.69)	61.12 (60.34 – 61.86)	0.00 (0.00 – 0.00)
Vagina	224.62 (218.94 – 230.13)	4.60 (4.48 – 4.72)	0.00 (0.00 – 0.00)		162.76 (157.93 – 167.52)	9.05 (8.78 – 9.31)	72.46 (71.49 – 73.55)	0.00 (0.00 – 0.00)
Cervix uteri	11,409.09 (11,369.63 – 11,449.76)	246.98 (246.11 – 247.91)	0.18 (0.18 – 0.18)		9773.83 (9738.68 – 9812.45)	547.15 (545.19 – 549.29)	85.67 (85.56 – 85.77)	0.14 (0.14 – 0.14)
Corpus uteri	2329.41 (2313.81 – 2344.12)	45.71 (45.38 – 46.02)	0.04 (0.04 – 0.04)		1603.69 (1589.55 – 1617.05)	88.04 (87.25 – 88.79)	68.85 (68.57 – 69.12)	0.02 (0.02 – 0.03)
Ovary	5935.52 (5907.99 – 5963.91)	124.93 (124.34 – 125.57)	0.10 (0.10 – 0.10)		4548.68 (4524.08 – 4573.66)	252.70 (251.34 – 254.08)	76.63 (76.44 – 76.83)	0.07 (0.07 – 0.07)
Kidney	1455.71 (1441.15 – 1470.37)	28.43 (28.10 – 28.77)	0.02 (0.02 – 0.02)		691.22 (682.37 – 699.86)	37.98 (37.48 – 38.45)	47.48 (47.00 – 47.96)	0.01 (0.01 – 0.01)
Bladder	987.98 (978.41 – 996.69)	16.93 (16.73 – 17.12)	0.02 (0.02 – 0.02)		440.64 (433.10 – 448.06)	24.10 (23.68 – 24.51)	44.60 (44.08 – 45.09)	0.01 (0.01 – 0.01)
Brain, nervous system	3677.79 (3654.67 – 3704.47)	80.23 (79.68 – 80.88)	0.06 (0.06 – 0.06)		2200.49 (2182.23 – 2217.80)	121.96 (120.93 – 122.95)	59.83 (59.48 – 60.18)	0.03 (0.03 – 0.03)
Thyroid	749.56 (740.10 – 759.39)	15.00 (14.77 – 15.21)	0.01 (0.01 – 0.01)		475.65 (467.22 – 483.20)	26.20 (25.74 – 26.63)	63.46 (62.85 – 64.04)	0.01 (0.01 – 0.01)
Unspecified	4783.81 (4759.17 – 4808.54)	95.90 (95.33 – 96.44)	0.08 (0.08 – 0.08)		3017.33 (2995.24 – 3037.24)	167.12 (165.88 – 168.24)	63.07 (62.81 – 63.29)	0.05 (0.05 – 0.05)
Hodgkin lymphoma	337.60 (330.11 – 345.44)	7.90 (7.70 – 8.10)	0.01 (0.00 – 0.01)		161.04 (156.02 – 165.79)	8.92 (8.64 – 9.19)	47.70 (46.51 – 48.90)	0.00 (0.00 – 0.00)
Non-Hodgkin lymphoma	2848.08 (2828.23 – 2868.30)	58.38 (57.88 – 58.84)	0.05 (0.05 – 0.05)		1589.00 (1573.51 – 1604.71)	87.79 (86.93 – 88.64)	55.79 (55.42 – 56.14)	0.02 (0.02 – 0.02)
Multiple myeloma	1211.42 (1200.52 – 1222.89)	23.14 (22.90 – 23.38)	0.02 (0.02 – 0.02)		758.89 (748.91 – 769.03)	41.65 (41.10 – 42.21)	62.64 (62.23 – 63.04)	0.01 (0.01 – 0.01)
Leukemia	4612.58 (4580.67 – 4641.33)	101.16 (100.38 – 101.82)	0.07 (0.07 – 0.07)		2118.69 (2098.70 – 2137.04)	117.34 (116.22 – 118.35)	45.93 (45.63 – 46.24)	0.03 (0.03 – 0.03)
Other sites	5423.05 (5391.42 – 5455.31)	114.74 (113.99 – 115.48)	0.09 (0.09 – 0.09)		2934.97 (2914.12 – 2956.71)	162.45 (161.26 – 163.66)	54.12 (53.84 – 54.38)	0.04 (0.04 – 0.04)
All sites	112,547.9 (112,436.7 – 112,668.4)	2279.41 (2276.90 – 2282.22)	2.06 (2.06 – 2.06)		75,492.11 (75395.66 – 75594.31)	4182.80 (4177.30 – 4188.51)	67.08 (67.03 – 67.12)	1.16 (1.16 – 1.17)
All sites excluding skin	111,959.1 (111,836.4 – 112,076.4)	2268.64 (2265.92 – 2271.29)	2.05 (2.04 – 2.05)		75,183.33 (75077.16 – 75291.62)	4165.80 (4159.96 – 4171.80)	67.15 (67.10 – 67.20)	1.16 (1.16 – 1.16)
^Probability of YLLs in all ages represents the proportion of years of life lost (YLLs) caused by premature cancer deaths relative to the YLLs caused by total cancer deaths. ASR age-standardized rate, PGLEs potential gains in life expectancy, UI uncertainty interval, YLLs years of life lost

## Sheet: Table S5
Table S5 The proportions (%) of years of life lost (YLLs) attributable to cancer-related premature deaths in 2022, by cancer site, region, and sex [% (95% UI)]
Population	Lip, oral cavity	Esophagus	Stomach	Colorectum	Liver	Pancreas	Lung	Prostate	Brain, CNS	Non-hodgkin lymphoma	Leukaemia	Breast	Cervix	Ovary
Men
World	3.94 (3.91 – 3.97)	6.78 (6.75 – 6.81)	7.66 (7.62 – 7.69)	8.23 (8.19 – 8.27)	12.79 (12.75 – 12.84)	4.36 (4.33 – 4.38)	21.34 (21.28 – 21.40)	2.72 (2.70 – 2.74)	3.56 (3.54 – 3.59)	2.66 (2.64 – 2.68)	3.07 (3.05 – 3.09)	—	—	—
Very high HDI	1.96 (1.93 – 2.00)	4.25 (4.20 – 4.30)	5.63 (5.57 – 5.69)	10.96 (10.88 – 11.04)	8.22 (8.15 – 8.29)	7.41 (7.35 – 7.47)	24.75 (24.63 – 24.89)	3.62 (3.57 – 3.66)	4.46 (4.41 – 4.51)	2.69 (2.66 – 2.73)	2.92 (2.87 – 2.96)	—	—	—
High HDI	1.39 (1.36 – 1.41)	6.43 (6.38 – 6.47)	8.95 (8.89 – 9.01)	7.88 (7.82 – 7.94)	17.88 (17.79 – 17.96)	3.89 (3.86 – 3.93)	25.32 (25.21 – 25.41)	1.65 (1.63 – 1.67)	3.15 (3.11 – 3.18)	2.19 (2.16 – 2.22)	2.74 (2.70 – 2.77)	—	—	—
Medium HDI	11.56 (11.46 – 11.67)	10.74 (10.63 – 10.84)	7.95 (7.87 – 8.03)	5.63 (5.56 – 5.69)	7.83 (7.75 – 7.92)	2.13 (2.08 – 2.16)	12.72 (12.62 – 12.81)	2.33 (2.30 – 2.37)	3.46 (3.41 – 3.52)	3.04 (2.99 – 3.09)	3.85 (3.79 – 3.91)	—	—	—
Low HDI	5.77 (5.64 – 5.91)	7.12 (6.98 – 7.27)	5.83 (5.70 – 5.95)	7.67 (7.51 – 7.82)	11.82 (11.63 – 12.02)	1.98 (1.90 – 2.05)	5.53 (5.40 – 5.65)	8.29 (8.15 – 8.42)	3.07 (2.97 – 3.17)	4.84 (4.72 – 4.97)	3.59 (3.48 – 3.70)	—	—	—
Northern America	1.21 (1.15 – 1.26)	5.29 (5.17 – 5.41)	2.70 (2.60 – 2.79)	12.56 (12.35 – 12.74)	8.00 (7.85 – 8.16)	8.87 (8.71 – 9.03)	20.07 (19.81 – 20.31)	5.00 (4.89 – 5.13)	5.20 (5.08 – 5.32)	3.07 (2.97 – 3.16)	3.16 (3.06 – 3.26)	—	—	—
Eastern Asia	1.00 (0.98 – 1.03)	7.54 (7.48 – 7.59)	9.71 (9.65 – 9.78)	8.14 (8.08 – 8.21)	20.01 (19.90 – 20.11)	4.28 (4.23 – 4.32)	28.89 (28.77 – 29.01)	0.88 (0.86 – 0.90)	2.50 (2.47 – 2.54)	1.67 (1.64 – 1.69)	2.08 (2.05 – 2.11)	—	—	—
Eastern Africa	1.79 (1.67 – 1.91)	11.53 (11.22 – 11.83)	4.93 (4.74 – 5.13)	7.99 (7.74 – 8.24)	9.13 (8.84 – 9.38)	2.05 (1.93 – 2.17)	4.32 (4.15 – 4.50)	8.25 (8.02 – 8.48)	1.74 (1.62 – 1.85)	5.97 (5.75 – 6.20)	3.67 (3.50 – 3.84)	—	—	—
Middle Africa	1.30 (1.13 – 1.47)	5.00 (4.72 – 5.32)	4.99 (4.66 – 5.31)	6.62 (6.26 – 7.04)	20.57 (19.81 – 21.32)	3.14 (2.87 – 3.40)	3.56 (3.30 – 3.81)	14.23 (13.73 – 14.75)	1.68 (1.48 – 1.90)	4.46 (4.15 – 4.79)	2.66 (2.40 – 2.91)	—	—	—
Northern Africa	0.82 (0.75 – 0.90)	1.72 (1.62 – 1.82)	4.74 (4.57 – 4.92)	5.80 (5.60 – 5.98)	22.26 (21.89 – 22.66)	3.94 (3.78 – 4.09)	18.65 (18.28 – 19.02)	0.99 (0.92 – 1.06)	4.91 (4.72 – 5.10)	3.98 (3.82 – 4.14)	3.90 (3.74 – 4.07)	—	—	—
Southern Africa	2.03 (1.84 – 2.25)	6.74 (6.34 – 7.12)	3.29 (2.99 – 3.52)	7.60 (7.17 – 8.00)	5.51 (5.14 – 5.86)	3.84 (3.56 – 4.13)	18.36 (17.68 – 19.00)	8.01 (7.62 – 8.37)	1.53 (1.35 – 1.72)	4.92 (4.56 – 5.27)	2.19 (1.96 – 2.41)	—	—	—
Western Africa	1.49 (1.38 – 1.63)	2.04 (1.90 – 2.18)	6.04 (5.78 – 6.27)	9.15 (8.84 – 9.46)	21.11 (20.61 – 21.65)	2.72 (2.57 – 2.89)	3.31 (3.14 – 3.48)	14.56 (14.18 – 14.93)	1.97 (1.84 – 2.12)	3.78 (3.58 – 3.98)	2.47 (2.32 – 2.62)	—	—	—
Caribbean	2.14 (1.88 – 2.42)	5.06 (4.66 – 5.46)	6.98 (6.52 – 7.40)	10.10 (9.56 – 10.70)	6.23 (5.81 – 6.67)	4.91 (4.49 – 5.30)	17.32 (16.61 – 18.05)	9.58 (9.12 – 10.10)	3.15 (2.84 – 3.50)	3.46 (3.15 – 3.81)	3.97 (3.58 – 4.34)	—	—	—
Central America	0.99 (0.87 – 1.11)	2.23 (2.06 – 2.41)	11.00 (10.59 – 11.39)	11.10 (10.68 – 11.51)	8.83 (8.48 – 9.19)	5.87 (5.60 – 6.15)	8.49 (8.14 – 8.82)	6.10 (5.83 – 6.38)	4.56 (4.29 – 4.85)	5.01 (4.72 – 5.30)	6.63 (6.31 – 6.95)	—	—	—
South-Eastern Asia	1.77 (1.71 – 1.82)	3.59 (3.51 – 3.66)	4.83 (4.74 – 4.92)	7.36 (7.25 – 7.46)	22.14 (21.92 – 22.36)	2.37 (2.31 – 2.43)	20.09 (19.90 – 20.28)	0.92 (0.89 – 0.96)	2.36 (2.29 – 2.43)	3.13 (3.05 – 3.20)	3.85 (3.77 – 3.93)	—	—	—
South-Central Asia	14.10 (13.99 – 14.22)	11.63 (11.52 – 11.74)	8.68 (8.59 – 8.77)	5.24 (5.17 – 5.31)	5.16 (5.09 – 5.23)	1.93 (1.89 – 1.97)	10.92 (10.82 – 11.01)	1.94 (1.90 – 1.98)	4.18 (4.11 – 4.24)	3.05 (2.99 – 3.10)	4.03 (3.97 – 4.10)	—	—	—
Western Asia	0.89 (0.82 – 0.97)	1.63 (1.54 – 1.73)	8.32 (8.11 – 8.52)	9.07 (8.85 – 9.29)	5.07 (4.91 – 5.22)	5.65 (5.49 – 5.81)	29.63 (29.23 – 30.04)	2.03 (1.93 – 2.12)	6.42 (6.23 – 6.62)	3.60 (3.47 – 3.76)	5.07 (4.89 – 5.24)	—	—	—
Eastern Europe	3.61 (3.52 – 3.69)	4.31 (4.22 – 4.40)	7.23 (7.11 – 7.35)	10.58 (10.44 – 10.73)	4.18 (4.10 – 4.27)	6.43 (6.32 – 6.55)	26.63 (26.38 – 26.88)	4.30 (4.22 – 4.39)	3.65 (3.57 – 3.75)	1.94 (1.88 – 2.01)	2.42 (2.35 – 2.48)	—	—	—
Northern Europe	2.27 (2.11 – 2.42)	7.16 (6.91 – 7.44)	3.80 (3.60 – 4.00)	11.99 (11.62 – 12.35)	5.60 (5.37 – 5.85)	7.57 (7.30 – 7.86)	21.03 (20.55 – 21.51)	5.11 (4.89 – 5.33)	6.44 (6.16 – 6.72)	2.74 (2.58 – 2.91)	2.48 (2.32 – 2.64)	—	—	—
Southern Europe	1.79 (1.69 – 1.88)	2.72 (2.60 – 2.84)	5.34 (5.17 – 5.51)	10.57 (10.32 – 10.82)	6.84 (6.66 – 7.04)	7.33 (7.13 – 7.52)	28.99 (28.56 – 29.41)	2.61 (2.50 – 2.71)	5.29 (5.12 – 5.47)	2.49 (2.37 – 2.60)	2.79 (2.66 – 2.90)	—	—	—
Western Europe	1.87 (1.78 – 1.96)	4.97 (4.83 – 5.12)	4.00 (3.87 – 4.13)	9.40 (9.21 – 9.61)	5.86 (5.71 – 6.00)	8.22 (8.03 – 8.41)	28.70 (28.33 – 29.08)	3.44 (3.32 – 3.55)	5.26 (5.11 – 5.42)	2.31 (2.21 – 2.41)	2.48 (2.38 – 2.58)	—	—	—
Australia & New Zealand	1.66 (1.41 – 1.93)	5.16 (4.70 – 5.59)	3.61 (3.23 – 3.98)	10.87 (10.17 – 11.53)	8.99 (8.42 – 9.61)	7.31 (6.77 – 7.85)	19.74 (18.80 – 20.71)	4.89 (4.48 – 5.26)	6.74 (6.14 – 7.29)	3.13 (2.79 – 3.48)	3.47 (3.11 – 3.85)	—	—	—
Melanesia	7.37 (6.33 – 8.51)	3.49 (2.78 – 4.24)	5.57 (4.60 – 6.53)	6.53 (5.58 – 7.54)	17.06 (15.39 – 18.85)	2.60 (1.98 – 3.33)	12.37 (11.01 – 13.79)	4.62 (3.81 – 5.37)	1.55 (1.05 – 2.03)	6.78 (5.61 – 7.98)	4.12 (3.33 – 5.07)	—	—	—
South America	2.53 (2.44 – 2.61)	5.47 (5.34 – 5.60)	10.26 (10.07 – 10.45)	10.38 (10.19 – 10.56)	5.25 (5.12 – 5.38)	5.47 (5.34 – 5.61)	14.54 (14.32 – 14.78)	5.50 (5.38 – 5.62)	4.84 (4.71 – 4.98)	3.31 (3.20 – 3.41)	3.64 (3.51 – 3.76)	—	—	—
Micronesia & Polynesia	1.97 (0.51 – 3.69)	4.35 (2.31 – 7.00)	4.38 (2.04 – 7.36)	5.55 (3.29 – 8.39)	12.64 (8.95 – 17.37)	3.71 (1.86 – 6.32)	35.30 (27.81 – 43.26)	4.38 (2.57 – 6.83)	1.92 (0.51 – 4.14)	3.41 (1.68 – 5.82)	1.78 (0.59 – 3.67)	—	—	—
Women
World	1.55 (1.54 – 1.57)	2.75 (2.73 – 2.78)	4.62 (4.59 – 4.65)	6.73 (6.70 – 6.77)	4.96 (4.93 – 4.99)	3.33 (3.30 – 3.35)	10.48 (10.44 – 10.52)	—	2.91 (2.89 – 2.94)	2.10 (2.08 – 2.13)	2.81 (2.78 – 2.83)	20.64 (20.57 – 20.71)	12.95 (12.89 – 13.00)	6.03 (5.99 – 6.06)
Very high HDI	0.76 (0.74 – 0.78)	1.17 (1.15 – 1.20)	3.77 (3.72 – 3.83)	9.34 (9.26 – 9.43)	3.55 (3.50 – 3.61)	6.25 (6.18 – 6.31)	15.30 (15.18 – 15.41)	—	3.73 (3.68 – 3.79)	2.08 (2.05 – 2.12)	2.53 (2.48 – 2.57)	20.05 (19.93 – 20.18)	6.10 (6.03 – 6.18)	6.54 (6.47 – 6.61)
High HDI	0.60 (0.58 – 0.62)	1.85 (1.82 – 1.88)	5.81 (5.75 – 5.86)	7.65 (7.59 – 7.71)	7.30 (7.24 – 7.36)	3.43 (3.39 – 3.47)	13.43 (13.35 – 13.51)	—	3.26 (3.22 – 3.30)	2.02 (1.99 – 2.05)	2.97 (2.93 – 3.01)	17.85 (17.74 – 17.95)	11.27 (11.19 – 11.35)	5.75 (5.70 – 5.80)
Medium HDI	3.58 (3.53 – 3.63)	5.07 (5.01 – 5.13)	4.48 (4.42 – 4.54)	3.85 (3.79 – 3.90)	3.16 (3.10 – 3.21)	1.34 (1.31 – 1.37)	5.18 (5.11 – 5.24)	—	2.17 (2.13 – 2.22)	1.95 (1.92 – 1.99)	3.11 (3.06 – 3.17)	22.21 (22.06 – 22.35)	18.67 (18.54 – 18.81)	6.56 (6.49 – 6.63)
Low HDI	1.86 (1.80 – 1.92)	3.96 (3.88 – 4.05)	2.86 (2.79 – 2.93)	4.44 (4.35 – 4.53)	4.40 (4.31 – 4.49)	1.03 (0.99 – 1.07)	2.03 (1.97 – 2.09)	—	1.62 (1.57 – 1.68)	2.79 (2.72 – 2.87)	2.17 (2.10 – 2.23)	27.66 (27.40 – 27.92)	20.70 (20.49 – 20.92)	4.57 (4.48 – 4.66)
Northern America	0.49 (0.45 – 0.53)	1.21 (1.14 – 1.26)	1.85 (1.77 – 1.94)	8.93 (8.76 – 9.12)	3.51 (3.41 – 3.62)	7.02 (6.87 – 7.17)	18.76 (18.50 – 19.01)	—	3.74 (3.63 – 3.86)	1.96 (1.88 – 2.04)	2.33 (2.24 – 2.42)	19.14 (18.86 – 19.42)	4.18 (4.05 – 4.31)	5.56 (5.43 – 5.70)
Eastern Asia	0.55 (0.53 – 0.57)	2.37 (2.33 – 2.41)	6.90 (6.82 – 6.98)	8.59 (8.50 – 8.68)	8.44 (8.36 – 8.52)	4.33 (4.27 – 4.39)	18.27 (18.14 – 18.41)	—	3.08 (3.03 – 3.14)	1.73 (1.69 – 1.77)	2.60 (2.55 – 2.65)	13.78 (13.66 – 13.89)	9.44 (9.34 – 9.53)	5.46 (5.38 – 5.53)
Eastern Africa	0.74 (0.69 – 0.80)	4.86 (4.72 – 5.00)	2.62 (2.53 – 2.72)	4.87 (4.73 – 5.02)	3.17 (3.06 – 3.29)	1.09 (1.03 – 1.15)	1.87 (1.79 – 1.95)	—	1.11 (1.04 – 1.18)	2.89 (2.78 – 3.01)	2.05 (1.95 – 2.14)	21.17 (20.85 – 21.50)	30.93 (30.49 – 31.34)	3.74 (3.63 – 3.85)
Middle Africa	0.82 (0.72 – 0.93)	2.04 (1.87 – 2.20)	2.91 (2.72 – 3.12)	4.23 (3.98 – 4.48)	6.51 (6.20 – 6.87)	1.29 (1.16 – 1.43)	1.23 (1.12 – 1.36)	—	1.45 (1.31 – 1.60)	2.71 (2.51 – 2.93)	1.60 (1.45 – 1.75)	24.70 (24.05 – 25.39)	27.60 (26.94 – 28.31)	4.52 (4.27 – 4.79)
Northern Africa	0.75 (0.68 – 0.82)	1.35 (1.26 – 1.45)	3.86 (3.70 – 4.03)	5.93 (5.73 – 6.13)	11.79 (11.52 – 12.09)	2.56 (2.44 – 2.69)	3.76 (3.61 – 3.91)	—	3.59 (3.42 – 3.76)	3.26 (3.11 – 3.40)	3.78 (3.61 – 3.94)	30.88 (30.32 – 31.43)	4.85 (4.68 – 5.03)	5.55 (5.34 – 5.74)
Southern Africa	0.59 (0.50 – 0.69)	2.69 (2.46 – 2.89)	1.70 (1.54 – 1.88)	5.37 (5.07 – 5.69)	2.79 (2.56 – 3.00)	2.33 (2.14 – 2.53)	6.64 (6.30 – 6.97)	—	0.90 (0.77 – 1.03)	2.75 (2.51 – 2.99)	1.73 (1.55 – 1.92)	16.41 (15.79 – 17.02)	25.98 (25.18 – 26.77)	3.63 (3.39 – 3.90)
Western Africa	0.69 (0.64 – 0.76)	0.81 (0.75 – 0.88)	2.79 (2.66 – 2.91)	4.52 (4.35 – 4.68)	5.78 (5.60 – 5.96)	1.34 (1.26 – 1.42)	1.51 (1.43 – 1.60)	—	1.19 (1.10 – 1.27)	3.26 (3.14 – 3.41)	1.55 (1.45 – 1.64)	34.10 (33.59 – 34.60)	18.08 (17.74 – 18.41)	4.99 (4.83 – 5.16)
Caribbean	0.42 (0.32 – 0.53)	1.12 (0.94 – 1.30)	3.58 (3.25 – 3.92)	8.54 (8.06 – 9.04)	4.27 (3.91 – 4.63)	3.16 (2.88 – 3.45)	11.81 (11.25 – 12.38)	—	2.41 (2.15 – 2.68)	1.97 (1.73 – 2.22)	3.06 (2.74 – 3.38)	25.58 (24.62 – 26.58)	11.26 (10.64 – 11.91)	4.47 (4.10 – 4.84)
Central America	0.50 (0.43 – 0.57)	0.46 (0.40 – 0.53)	7.08 (6.81 – 7.37)	7.04 (6.77 – 7.34)	6.21 (5.99 – 6.48)	3.85 (3.66 – 4.05)	4.47 (4.24 – 4.69)	—	2.60 (2.42 – 2.77)	2.49 (2.33 – 2.64)	4.38 (4.15 – 4.62)	20.26 (19.77 – 20.77)	14.90 (14.49 – 15.33)	7.30 (7.02 – 7.59)
South-Eastern Asia	0.83 (0.79 – 0.87)	0.68 (0.65 – 0.71)	3.34 (3.26 – 3.42)	5.99 (5.88 – 6.09)	6.94 (6.82 – 7.06)	1.77 (1.72 – 1.82)	8.85 (8.73 – 8.98)	—	2.19 (2.12 – 2.27)	2.40 (2.33 – 2.47)	3.46 (3.37 – 3.55)	22.36 (22.13 – 22.59)	14.91 (14.72 – 15.10)	7.34 (7.21 – 7.46)
South-Central Asia	4.57 (4.50 – 4.63)	6.37 (6.29 – 6.45)	4.71 (4.65 – 4.78)	3.46 (3.40 – 3.51)	2.58 (2.54 – 2.63)	1.14 (1.11 – 1.17)	4.30 (4.24 – 4.36)	—	2.58 (2.53 – 2.63)	1.79 (1.75 – 1.83)	3.15 (3.10 – 3.21)	22.74 (22.59 – 22.89)	16.99 (16.86 – 17.13)	6.66 (6.59 – 6.74)
Western Asia	0.68 (0.61 – 0.75)	1.75 (1.64 – 1.85)	5.16 (4.97 – 5.35)	8.54 (8.29 – 8.77)	3.03 (2.89 – 3.17)	4.00 (3.85 – 4.17)	8.53 (8.28 – 8.77)	—	4.86 (4.68 – 5.07)	2.92 (2.77 – 3.06)	4.85 (4.65 – 5.05)	27.59 (27.07 – 28.09)	3.81 (3.64 – 3.98)	6.43 (6.21 – 6.63)
Eastern Europe	1.06 (1.00 – 1.12)	0.89 (0.84 – 0.94)	5.59 (5.47 – 5.72)	10.32 (10.16 – 10.49)	2.38 (2.30 – 2.46)	5.63 (5.51 – 5.75)	10.61 (10.43 – 10.79)	—	3.93 (3.83 – 4.05)	1.99 (1.92 – 2.07)	2.45 (2.37 – 2.54)	17.89 (17.67 – 18.13)	9.41 (9.24 – 9.60)	8.05 (7.90 – 8.21)
Northern Europe	0.82 (0.73 – 0.92)	2.17 (2.01 – 2.32)	2.37 (2.21 – 2.54)	9.92 (9.56 – 10.25)	2.81 (2.66 – 2.98)	6.38 (6.11 – 6.64)	18.82 (18.35 – 19.27)	—	4.50 (4.29 – 4.72)	1.60 (1.47 – 1.73)	1.78 (1.64 – 1.92)	19.60 (19.06 – 20.11)	3.76 (3.53 – 3.99)	6.66 (6.39 – 6.92)
Southern Europe	0.68 (0.62 – 0.75)	0.66 (0.60 – 0.73)	3.75 (3.57 – 3.91)	9.24 (8.95 – 9.51)	2.68 (2.55 – 2.82)	6.61 (6.38 – 6.81)	18.19 (17.81 – 18.55)	—	4.41 (4.21 – 4.58)	2.08 (1.96 – 2.20)	2.46 (2.32 – 2.60)	20.67 (20.23 – 21.09)	4.00 (3.82 – 4.19)	6.52 (6.31 – 6.73)
Western Europe	0.69 (0.63 – 0.75)	1.48 (1.40 – 1.58)	2.32 (2.20 – 2.43)	7.52 (7.34 – 7.73)	2.58 (2.47 – 2.70)	7.40 (7.19 – 7.60)	23.48 (23.08 – 23.86)	—	4.11 (3.94 – 4.26)	1.61 (1.52 – 1.70)	2.05 (1.95 – 2.16)	20.36 (20.00 – 20.72)	3.57 (3.42 – 3.71)	5.38 (5.21 – 5.55)
Australia & New Zealand	0.66 (0.49 – 0.84)	1.22 (1.00 – 1.45)	2.26 (1.94 – 2.60)	8.71 (8.03 – 9.33)	3.37 (3.01 – 3.78)	6.09 (5.55 – 6.64)	18.82 (17.82 – 19.82)	—	4.56 (4.10 – 5.03)	2.05 (1.77 – 2.34)	2.53 (2.21 – 2.88)	22.13 (20.96 – 23.29)	2.99 (2.56 – 3.38)	5.89 (5.39 – 6.42)
Melanesia	3.02 (2.46 – 3.64)	1.53 (1.16 – 1.91)	2.58 (2.12 – 3.09)	2.99 (2.44 – 3.55)	6.14 (5.36 – 6.96)	0.67 (0.42 – 0.94)	4.63 (3.97 – 5.33)	—	0.75 (0.48 – 1.09)	2.59 (2.06 – 3.19)	2.72 (2.20 – 3.29)	27.11 (25.12 – 29.18)	19.51 (17.85 – 21.17)	6.36 (5.52 – 7.31)
South America	0.60 (0.56 – 0.64)	1.03 (0.98 – 1.08)	5.32 (5.20 – 5.45)	8.40 (8.26 – 8.57)	3.26 (3.17 – 3.36)	4.03 (3.92 – 4.13)	9.94 (9.76 – 10.10)	—	3.48 (3.37 – 3.58)	2.03 (1.95 – 2.11)	2.76 (2.66 – 2.86)	21.12 (20.83 – 21.43)	13.47 (13.26 – 13.71)	5.00 (4.87 – 5.12)
Micronesia & Polynesia	0.00 (0.00 – 0.00)	0.32 (0.01 – 1.05)	3.61 (1.33 – 6.32)	4.50 (2.20 – 7.19)	4.65 (2.14 – 8.01)	1.93 (0.44 – 3.82)	14.83 (10.21 – 20.25)	—	1.12 (0.04 – 2.65)	2.74 (0.85 – 4.97)	2.43 (0.80 – 4.74)	28.31 (21.24 – 36.93)	9.34 (5.63 – 14.30)	7.93 (4.19 – 12.12)
CNS central nervous system, HDI human development index

## Sheet: Table S6
Table S6 The leading cause of years of life lost (YLLs) due to premature cancer deaths, by country and sex, 2022
Characteristics	Both sexes				Males				Females
	Cancer	YLLs by premature cancer death (thousand, 95% UI)	Probability^ [% (95% UI)]		Cancer	YLLs by premature cancer death (thousand, 95% UI)	Probability^ [% (95% UI)]		Cancer	YLLs by premature cancer death (thousand, 95% UI)	Probability^ [% (95% UI)]
Afghanistan	Breast	65.54 (62.14 – 68.50)	88.32 (86.82 – 89.83)		Stomach	27.74 (25.79 – 29.74)	62.90 (59.54 – 66.46)		Breast	65.54 (61.99 – 68.81)	88.32 (86.75 – 89.65)
Albania	Lung	25.02 (23.26 – 26.74)	76.32 (74.29 – 78.49)		Lung	20.11 (18.53 – 21.67)	77.09 (74.75 – 79.36)		Breast	6.84 (5.90 – 7.83)	69.61 (64.98 – 73.51)
Algeria	Breast	157.06 (152.44 – 161.92)	88.38 (87.54 – 89.24)		Lung	80.11 (76.86 – 83.36)	75.46 (74.08 – 76.76)		Breast	157.06 (151.91 – 162.45)	88.38 (87.50 – 89.20)
Angola	Liver	27.49 (25.46 – 29.70)	80.47 (77.09 – 83.79)		Liver	17.35 (15.60 – 19.06)	75.91 (71.59 – 80.60)		Cervix uteri	22.79 (20.96 – 24.70)	92.09 (90.05 – 93.89)
Argentina	Lung	166.84 (162.01 – 171.04)	66.35 (65.52 – 67.21)		Lung	109.73 (106.03 – 113.56)	66.09 (64.97 – 67.19)		Breast	120.71 (116.29 – 125.06)	72.09 (71.05 – 73.17)
Armenia	Lung	20.18 (18.63 – 21.69)	70.58 (68.05 – 73.01)		Lung	16.76 (15.29 – 18.19)	71.68 (68.56 – 74.53)		Breast	9.14 (8.05 – 10.22)	77.23 (73.79 – 80.60)
Australia	Lung	95.76 (92.18 – 99.27)	52.13 (51.02 – 53.26)		Lung	52.84 (50.43 – 55.35)	50.69 (49.24 – 52.09)		Breast	51.12 (48.47 – 53.73)	66.27 (64.60 – 67.91)
Austria	Lung	60.61 (58.03 – 63.41)	64.04 (62.59 – 65.53)		Lung	34.90 (32.92 – 37.00)	63.16 (61.28 – 64.95)		Lung	25.71 (23.97 – 27.54)	65.28 (62.99 – 67.50)
Azerbaijan	Lung	42.44 (40.14 – 44.75)	78.75 (76.98 – 80.53)		Lung	36.58 (34.44 – 38.68)	79.58 (77.61 – 81.33)		Breast	25.53 (23.62 – 27.46)	91.99 (90.37 – 93.55)
Bahamas	Breast	2.11 (1.58 – 2.66)	82.41 (75.08 – 88.54)		Colorectum	0.62 (0.36 – 0.92)	70.10 (53.53 – 82.66)		Breast	2.11 (1.55 – 2.67)	82.41 (74.89 – 88.50)
Bahrain	Breast	2.62 (2.04 – 3.22)	87.21 (81.16 – 91.95)		Lung	0.78 (0.48 – 1.18)	60.08 (44.80 – 73.49)		Breast	2.62 (2.02 – 3.31)	87.21 (81.74 – 92.01)
Bangladesh	Esophagus	789.55 (778.59 – 799.87)	92.79 (92.53 – 93.03)		Esophagus	532.17 (522.93 – 541.37)	93.63 (93.35 – 93.92)		Esophagus	257.38 (251.22 – 263.79)	91.11 (90.63 – 91.59)
Barbados	Breast	1.81 (1.32 – 2.38)	77.92 (68.95 – 84.86)		Prostate	0.84 (0.54 – 1.17)	37.57 (27.13 – 47.78)		Breast	1.81 (1.34 – 2.37)	77.92 (70.09 – 84.65)
Belarus	Lung	77.34 (74.31 – 80.49)	77.82 (76.56 – 78.92)		Lung	70.29 (67.09 – 73.09)	79.21 (77.93 – 80.32)		Breast	28.29 (26.39 – 30.22)	77.07 (75.02 – 78.94)
Belgium	Lung	78.07 (74.92 – 81.29)	60.12 (58.84 – 61.52)		Lung	46.37 (44.02 – 48.64)	57.36 (55.83 – 58.99)		Lung	31.70 (29.75 – 33.67)	64.67 (62.48 – 66.66)
Belize	Cervix uteri	0.69 (0.40 – 1.04)	87.45 (74.81 – 96.63)		Lung	0.38 (0.21 – 0.61)	79.05 (59.56 – 92.92)		Cervix uteri	0.69 (0.38 – 1.05)	87.45 (74.85 – 95.96)
Benin	Breast	24.98 (22.98 – 26.96)	91.60 (89.45 – 93.51)		Liver	10.49 (9.18 – 11.97)	74.21 (69.48 – 79.06)		Breast	24.98 (22.96 – 27.21)	91.60 (89.41 – 93.40)
Bhutan	Stomach	1.96 (1.45 – 2.49)	73.81 (64.74 – 80.59)		Stomach	1.29 (0.90 – 1.73)	73.46 (61.06 – 81.75)		Cervix uteri	0.88 (0.52 – 1.29)	87.95 (71.91 – 96.95)
Bolivia (Plurinational State of)	Cervix uteri	33.36 (30.76 – 35.58)	86.70 (85.09 – 88.35)		Stomach	7.55 (6.51 – 8.57)	65.21 (60.42 – 69.36)		Cervix uteri	33.36 (31.05 – 35.63)	86.70 (84.94 – 88.26)
Bosnia and Herzegovina	Lung	38.26 (36.05 – 40.36)	75.66 (73.80 – 77.28)		Lung	29.72 (27.75 – 31.63)	76.46 (74.49 – 78.36)		Breast	10.36 (9.26 – 11.50)	73.13 (69.85 – 76.52)
Botswana	Cervix uteri	7.96 (6.83 – 9.06)	85.88 (81.34 – 89.62)		Kaposi sarcoma	2.93 (2.25 – 3.73)	72.63 (62.29 – 83.02)		Cervix uteri	7.96 (6.77 – 9.10)	85.88 (81.57 – 89.75)
Brazil	Lung	604.48 (595.14 – 612.12)	67.08 (66.58 – 67.53)		Lung	326.76 (320.45 – 333.40)	65.43 (64.82 – 66.08)		Breast	527.35 (517.96 – 536.57)	81.09 (80.61 – 81.54)
Brunei Darussalam	Lung	1.48 (1.08 – 1.93)	68.24 (57.91 – 77.20)		Lung	0.87 (0.57 – 1.21)	71.10 (58.24 – 81.94)		Breast	0.99 (0.62 – 1.38)	88.04 (77.61 – 95.79)
Bulgaria	Lung	64.24 (61.41 – 67.14)	73.47 (72.03 – 74.73)		Lung	47.69 (45.47 – 49.95)	73.82 (72.28 – 75.26)		Breast	20.81 (19.07 – 22.44)	63.93 (61.43 – 66.58)
Burkina Faso	Breast	42.57 (39.71 – 45.32)	82.69 (80.15 – 85.08)		Liver	24.34 (22.48 – 26.37)	79.25 (75.90 – 82.50)		Breast	42.57 (39.90 – 45.00)	82.69 (80.33 – 85.04)
Burundi	Cervix uteri	34.06 (31.75 – 36.31)	90.20 (88.55 – 91.61)		Esophagus	6.80 (5.75 – 7.83)	83.16 (78.03 – 87.14)		Cervix uteri	34.06 (31.83 – 36.61)	90.20 (88.56 – 91.65)
Cambodia	Liver	86.15 (82.46 – 89.46)	83.32 (82.07 – 84.51)		Liver	65.81 (62.63 – 68.90)	87.58 (86.38 – 88.80)		Breast	29.17 (26.98 – 31.63)	90.49 (88.93 – 91.78)
Cameroon	Breast	77.23 (73.81 – 80.34)	84.37 (82.66 – 86.06)		Liver	21.63 (19.73 – 23.41)	76.31 (72.44 – 79.90)		Breast	77.23 (73.79 – 80.71)	84.37 (82.55 – 86.04)
Canada	Lung	196.59 (191.82 – 201.61)	46.75 (46.06 – 47.47)		Lung	105.44 (101.85 – 108.83)	47.37 (46.41 – 48.40)		Lung	91.15 (87.70 – 94.28)	46.05 (44.94 – 47.04)
Cabo Verde	Cervix uteri	0.77 (0.43 – 1.13)	76.78 (54.98 – 91.95)		Esophagus	0.57 (0.31 – 0.87)	83.77 (68.92 – 93.71)		Cervix uteri	0.77 (0.44 – 1.16)	76.78 (57.98 – 92.03)
Central African Republic	Breast	12.13 (10.69 – 13.63)	81.07 (76.68 – 85.24)		Liver	3.68 (2.96 – 4.49)	75.14 (66.12 – 83.98)		Breast	12.13 (10.62 – 13.57)	81.07 (76.44 – 85.07)
Chad	Liver	58.37 (55.50 – 61.43)	88.03 (86.05 – 89.79)		Liver	33.26 (31.09 – 35.48)	84.10 (81.41 – 86.88)		Cervix uteri	36.54 (34.14 – 38.96)	97.29 (96.49 – 97.95)
Chile	Stomach	48.21 (45.61 – 50.95)	57.85 (56.20 – 59.55)		Stomach	34.02 (31.83 – 36.15)	59.34 (57.47 – 61.22)		Breast	33.69 (31.51 – 35.94)	74.23 (72.38 – 76.06)
China	Lung	10513.02 (10475.41 – 10547.77)	63.14 (63.03 – 63.24)		Lung	7754.47 (7725.28 – 7786.27)	64.84 (64.72 – 64.97)		Lung	2758.55 (2739.38 – 2776.58)	58.79 (58.58 – 59.02)
Colombia	Stomach	117.46 (113.52 – 121.75)	68.11 (67.03 – 69.22)		Stomach	73.29 (70.30 – 76.73)	69.29 (67.96 – 70.69)		Breast	114.37 (110.09 – 118.27)	81.74 (80.75 – 82.75)
Comoros	Cervix uteri	3.18 (2.43 – 3.90)	88.22 (81.82 – 93.51)		Esophagus	0.85 (0.53 – 1.25)	88.11 (76.62 – 95.38)		Cervix uteri	3.18 (2.49 – 3.90)	88.22 (81.84 – 93.37)
Congo	Breast	8.99 (7.81 – 10.23)	96.20 (94.43 – 97.80)		Liver	6.25 (5.18 – 7.19)	78.21 (71.18 – 84.83)		Breast	8.99 (7.70 – 10.13)	96.20 (94.33 – 97.82)
Democratic Republic of the Congo	Cervix uteri	172.29 (166.99 – 177.49)	85.56 (84.73 – 86.35)		Liver	59.85 (56.79 – 62.98)	75.44 (73.10 – 77.52)		Cervix uteri	172.29 (167.10 – 177.45)	85.56 (84.80 – 86.32)
Costa Rica	Stomach	11.58 (10.47 – 12.80)	64.73 (61.51 – 68.06)		Stomach	7.44 (6.53 – 8.49)	65.77 (61.52 – 69.76)		Breast	8.72 (7.65 – 9.88)	77.05 (73.06 – 80.36)
Croatia	Lung	45.44 (43.04 – 47.88)	66.97 (65.28 – 68.67)		Lung	31.91 (29.81 – 33.74)	67.10 (65.14 – 68.88)		Lung	13.53 (12.21 – 14.92)	66.67 (63.44 – 69.57)
Cuba	Lung	84.85 (81.70 – 88.14)	62.83 (61.57 – 64.16)		Lung	50.00 (47.63 – 52.48)	61.71 (60.12 – 63.41)		Lung	34.85 (32.95 – 36.86)	64.53 (62.58 – 66.46)
Cyprus	Lung	7.17 (6.24 – 8.13)	61.47 (57.23 – 65.70)		Lung	5.30 (4.51 – 6.09)	61.28 (56.43 – 65.99)		Breast	3.34 (2.66 – 3.98)	63.13 (56.07 – 68.89)
Czechia	Lung	68.87 (66.09 – 71.99)	61.44 (60.08 – 62.68)		Lung	44.54 (42.31 – 46.79)	62.76 (61.05 – 64.36)		Lung	24.33 (22.66 – 26.13)	59.18 (56.89 – 61.39)
Côte d'Ivoire	Breast	73.89 (70.56 – 77.31)	84.66 (82.86 – 86.41)		Prostate	28.61 (26.93 – 30.42)	58.86 (56.70 – 61.05)		Breast	73.89 (70.30 – 77.73)	84.66 (83.13 – 86.35)
Denmark	Lung	39.92 (37.83 – 42.11)	52.58 (50.91 – 54.14)		Lung	19.12 (17.68 – 20.50)	50.32 (47.94 – 52.70)		Lung	20.81 (19.27 – 22.42)	54.84 (52.39 – 57.32)
Djibouti	Breast	3.54 (2.75 – 4.34)	86.09 (78.17 – 93.07)		Colorectum	0.69 (0.38 – 1.02)	80.39 (61.45 – 93.48)		Breast	3.54 (2.76 – 4.33)	86.09 (78.26 – 92.55)
Dominican Republic	Breast	39.12 (36.52 – 41.58)	83.93 (82.25 – 85.60)		Prostate	13.07 (11.83 – 14.32)	37.21 (34.65 – 39.64)		Breast	39.12 (36.61 – 41.61)	83.93 (82.11 – 85.70)
Ecuador	Stomach	31.15 (28.95 – 33.23)	61.54 (59.22 – 63.79)		Stomach	17.95 (16.46 – 19.59)	61.82 (58.94 – 64.53)		Breast	28.48 (26.42 – 30.61)	83.14 (81.23 – 84.99)
Egypt	Liver	685.88 (677.07 – 695.46)	80.46 (79.96 – 80.92)		Liver	450.82 (443.29 – 458.64)	84.14 (83.63 – 84.66)		Breast	281.57 (274.63 – 288.50)	84.67 (84.02 – 85.38)
El Salvador	Cervix uteri	8.79 (7.64 – 9.96)	80.72 (77.10 – 83.97)		Stomach	4.04 (3.30 – 4.80)	57.35 (50.93 – 63.92)		Cervix uteri	8.79 (7.52 – 9.95)	80.72 (76.73 – 83.89)
Equatorial Guinea	Breast	3.15 (2.47 – 3.93)	82.22 (73.26 – 91.10)		Liver	2.12 (1.52 – 2.81)	75.81 (62.81 – 87.31)		Breast	3.15 (2.45 – 3.86)	82.22 (73.28 – 90.54)
Eritrea	Breast	9.32 (8.03 – 10.65)	80.90 (75.54 – 85.73)		Colorectum	1.53 (1.05 – 2.06)	77.72 (66.43 – 87.35)		Breast	9.32 (8.08 – 10.59)	80.90 (75.63 – 85.81)
Estonia	Lung	8.38 (7.37 – 9.44)	60.21 (55.97 – 64.02)		Lung	6.83 (5.93 – 7.80)	64.11 (59.73 – 68.47)		Breast	3.07 (2.45 – 3.73)	56.51 (49.21 – 62.48)
Eswatini	Cervix uteri	8.78 (7.43 – 9.97)	86.94 (82.79 – 90.55)		Kaposi sarcoma	1.21 (0.78 – 1.76)	54.75 (38.66 – 71.19)		Cervix uteri	8.78 (7.60 – 10.05)	86.94 (82.90 – 90.41)
Ethiopia	Breast	326.22 (318.31 – 333.50)	81.66 (80.80 – 82.50)		Colorectum	64.76 (61.38 – 67.68)	71.40 (69.46 – 73.43)		Breast	326.22 (318.71 – 333.54)	81.66 (80.82 – 82.64)
Fiji	Breast	5.14 (4.29 – 6.03)	85.99 (81.09 – 90.26)		Liver	1.49 (1.06 – 1.96)	83.07 (71.45 – 91.65)		Breast	5.14 (4.28 – 6.12)	85.99 (80.80 – 90.27)
Finland	Lung	22.36 (20.78 – 23.96)	49.67 (47.52 – 51.92)		Lung	14.66 (13.44 – 15.96)	50.99 (48.19 – 53.84)		Breast	11.53 (10.37 – 12.80)	60.39 (56.98 – 63.85)
Guadeloupe	Lung	1.63 (1.18 – 2.13)	71.18 (60.95 – 79.51)		Lung	1.12 (0.79 – 1.48)	70.14 (59.31 – 79.37)		Breast	1.51 (1.07 – 2.02)	77.56 (67.25 – 84.89)
French Guiana	Lung	0.78 (0.45 – 1.14)	81.61 (68.42 – 91.46)		Lung	0.60 (0.34 – 0.89)	82.49 (67.11 – 93.17)		Breast	0.58 (0.31 – 0.93)	82.43 (66.72 – 92.71)
Réunion	Lung	4.88 (4.17 – 5.70)	69.00 (63.92 – 73.73)		Lung	3.73 (3.08 – 4.39)	68.04 (62.39 – 73.63)		Breast	2.26 (1.70 – 2.92)	83.74 (76.54 – 89.56)
Martinique	Breast	1.42 (0.98 – 1.88)	75.37 (65.47 – 83.67)		Lung	0.82 (0.53 – 1.16)	70.47 (57.70 – 81.36)		Breast	1.42 (1.03 – 1.94)	75.37 (65.79 – 83.29)
New Caledonia	Lung	2.34 (1.79 – 2.96)	71.22 (62.22 – 78.57)		Lung	1.67 (1.25 – 2.16)	72.64 (62.12 – 81.05)		Breast	0.88 (0.55 – 1.27)	83.64 (72.67 – 92.74)
French Polynesia	Lung	2.85 (2.26 – 3.43)	79.24 (72.50 – 85.09)		Lung	2.14 (1.64 – 2.65)	79.65 (72.24 – 86.49)		Breast	1.20 (0.81 – 1.63)	86.88 (77.47 – 93.35)
France	Lung	542.31 (533.67 – 550.38)	65.03 (64.51 – 65.49)		Lung	363.06 (356.36 – 369.77)	64.57 (63.98 – 65.12)		Lung	179.25 (174.52 – 184.35)	65.99 (65.18 – 66.82)
Gabon	Liver	5.02 (4.16 – 5.98)	83.11 (75.35 – 89.35)		Liver	3.21 (2.50 – 4.00)	84.01 (73.90 – 91.99)		Cervix uteri	4.00 (3.22 – 4.92)	85.30 (79.31 – 90.00)
Georgia	Lung	24.76 (23.05 – 26.62)	73.86 (71.52 – 76.15)		Lung	22.23 (20.50 – 23.84)	75.90 (73.54 – 78.31)		Breast	16.39 (14.88 – 17.77)	74.51 (71.87 – 76.91)
Germany	Lung	651.55 (642.54 – 659.78)	62.85 (62.43 – 63.28)		Lung	390.44 (383.89 – 396.47)	62.19 (61.64 – 62.73)		Lung	261.12 (255.54 – 266.92)	63.88 (63.20 – 64.55)
Ghana	Liver	100.45 (96.17 – 104.73)	74.02 (72.27 – 75.64)		Liver	78.34 (74.60 – 81.99)	76.11 (73.93 – 78.19)		Breast	85.54 (81.96 – 89.22)	88.31 (86.75 – 89.75)
Greece	Lung	81.04 (78.01 – 84.04)	55.73 (54.52 – 56.95)		Lung	59.76 (57.29 – 62.71)	54.72 (53.35 – 56.21)		Breast	26.19 (24.18 – 28.16)	54.34 (52.00 – 56.47)
Guam	Lung	1.08 (0.75 – 1.47)	60.53 (49.97 – 70.48)		Lung	0.81 (0.50 – 1.12)	65.36 (52.19 – 76.30)		Breast	0.38 (0.18 – 0.63)	68.94 (47.69 – 83.26)
Guatemala	Liver	32.71 (30.71 – 34.81)	61.96 (59.65 – 64.40)		Liver	14.86 (13.52 – 16.29)	58.69 (55.23 – 62.34)		Cervix uteri	27.36 (25.28 – 29.48)	85.61 (83.56 – 87.58)
Guinea	Liver	54.81 (51.75 – 57.75)	90.14 (88.48 – 91.78)		Liver	32.71 (30.38 – 34.93)	90.09 (87.81 – 92.06)		Cervix uteri	52.79 (49.89 – 55.66)	83.58 (81.52 – 85.54)
Guinea-Bissau	Liver	4.88 (4.03 – 5.84)	83.16 (76.12 – 89.16)		Liver	2.95 (2.28 – 3.71)	83.74 (74.35 – 92.00)		Cervix uteri	4.81 (4.03 – 5.72)	87.98 (83.05 – 92.27)
Guyana	Breast	1.84 (1.33 – 2.44)	85.43 (76.50 – 92.44)		Colorectum	0.44 (0.21 – 0.71)	71.74 (50.72 – 86.28)		Breast	1.84 (1.33 – 2.40)	85.43 (76.96 – 93.07)
Haiti	Breast	17.59 (15.91 – 19.24)	76.33 (73.18 – 79.39)		Stomach	11.29 (10.04 – 12.50)	83.20 (80.36 – 85.84)		Breast	17.59 (15.94 – 19.24)	76.33 (73.11 – 79.21)
Honduras	Cervix uteri	21.20 (19.33 – 23.07)	89.94 (87.93 – 91.97)		Stomach	7.62 (6.65 – 8.57)	67.22 (62.54 – 71.83)		Cervix uteri	21.20 (19.35 – 23.24)	89.94 (87.60 – 92.04)
Hungary	Lung	140.99 (136.97 – 145.10)	69.56 (68.60 – 70.48)		Lung	85.55 (82.35 – 88.97)	71.47 (70.34 – 72.70)		Lung	55.44 (52.85 – 58.05)	66.81 (65.37 – 68.35)
Iceland	Lung	1.25 (0.90 – 1.64)	52.63 (42.26 – 61.56)		Lung	0.69 (0.42 – 1.00)	57.69 (43.49 – 70.21)		Breast	0.86 (0.52 – 1.23)	61.05 (46.73 – 71.69)
India	Breast	2710.61 (2687.87 – 2730.53)	85.46 (85.27 – 85.65)		Lip, oral cavity	1861.14 (1843.28 – 1877.32)	88.51 (88.26 – 88.77)		Breast	2710.61 (2690.35 – 2729.89)	85.46 (85.25 – 85.66)
Indonesia	Breast	710.85 (699.87 – 721.18)	90.75 (90.41 – 91.07)		Lung	533.36 (524.53 – 541.51)	77.49 (77.02 – 77.95)		Breast	710.85 (700.96 – 721.31)	90.75 (90.41 – 91.06)
Iran (Islamic Republic of)	Stomach	218.83 (213.70 – 224.00)	65.72 (64.91 – 66.50)		Stomach	144.53 (140.24 – 149.02)	66.89 (65.89 – 67.84)		Breast	165.94 (160.83 – 171.37)	90.40 (89.76 – 91.01)
Iraq	Breast	105.57 (101.61 – 109.76)	87.29 (86.21 – 88.38)		Lung	40.01 (37.94 – 42.42)	67.25 (65.03 – 69.30)		Breast	105.57 (101.52 – 110.05)	87.29 (86.19 – 88.35)
Ireland	Lung	21.63 (20.03 – 23.19)	53.31 (50.94 – 55.50)		Lung	11.85 (10.67 – 13.09)	54.77 (51.41 – 57.94)		Breast	13.31 (11.89 – 14.81)	65.18 (61.91 – 68.40)
Israel	Lung	23.98 (22.19 – 25.84)	57.77 (55.36 – 60.17)		Lung	16.43 (15.07 – 17.83)	60.76 (58.02 – 63.51)		Breast	18.65 (17.01 – 20.31)	66.19 (63.53 – 69.00)
Italy	Lung	320.56 (314.36 – 326.66)	47.92 (47.36 – 48.50)		Lung	201.21 (196.71 – 205.84)	45.88 (45.21 – 46.58)		Breast	157.61 (152.89 – 162.13)	52.96 (52.08 – 53.87)
Jamaica	Breast	18.12 (16.55 – 19.89)	84.31 (81.75 – 86.63)		Lung	5.32 (4.54 – 6.16)	71.98 (66.84 – 76.59)		Breast	18.12 (16.44 – 19.91)	84.31 (81.75 – 86.72)
Japan	Colorectum	371.33 (364.08 – 377.83)	37.48 (36.96 – 37.93)		Lung	274.64 (269.46 – 279.93)	29.77 (29.32 – 30.22)		Breast	240.95 (234.80 – 246.80)	62.94 (62.21 – 63.71)
Jordan	Breast	26.54 (24.54 – 28.64)	89.21 (87.12 – 91.23)		Lung	19.39 (17.81 – 20.91)	81.03 (77.99 – 83.64)		Breast	26.54 (24.40 – 28.56)	89.21 (87.03 – 91.20)
Kazakhstan	Lung	83.60 (80.36 – 86.79)	81.35 (80.13 – 82.51)		Lung	72.58 (69.33 – 75.44)	82.19 (80.88 – 83.61)		Breast	41.98 (39.68 – 44.47)	86.89 (85.46 – 88.31)
Kenya	Cervix uteri	119.03 (114.64 – 123.26)	92.34 (91.54 – 93.06)		Esophagus	32.80 (30.63 – 34.83)	74.08 (71.63 – 76.49)		Cervix uteri	119.03 (115.12 – 123.31)	92.34 (91.60 – 93.05)
Dem. People’s Republic of Korea	Lung	219.41 (214.21 – 224.27)	70.42 (69.63 – 71.15)		Lung	135.97 (132.04 – 139.95)	76.71 (75.66 – 77.78)		Lung	83.43 (80.28 – 86.53)	62.12 (60.87 – 63.36)
Republic of Korea	Lung	200.87 (196.38 – 205.79)	47.21 (46.49 – 47.98)		Liver	174.98 (170.00 – 179.98)	72.17 (71.33 – 73.04)		Breast	75.63 (72.26 – 79.09)	86.06 (85.00 – 87.08)
Kuwait	Breast	8.11 (6.99 – 9.25)	92.50 (90.04 – 94.76)		Lung	3.21 (2.57 – 3.81)	84.89 (79.20 – 89.39)		Breast	8.11 (7.04 – 9.18)	92.50 (90.10 – 94.69)
Kyrgyzstan	Stomach	19.21 (17.50 – 20.74)	82.69 (80.09 – 85.11)		Stomach	13.73 (12.25 – 14.94)	84.94 (81.75 – 87.90)		Cervix uteri	8.99 (7.81 – 10.02)	92.89 (90.58 – 95.06)
Lao People’s Democratic Republic	Liver	35.18 (33.08 – 37.56)	80.78 (78.11 – 83.20)		Liver	26.27 (24.44 – 28.27)	84.65 (81.91 – 87.05)		Breast	12.02 (10.61 – 13.39)	89.56 (86.86 – 91.89)
Latvia	Lung	13.25 (11.98 – 14.51)	66.31 (63.30 – 69.24)		Lung	10.91 (9.75 – 12.16)	69.58 (66.25 – 72.81)		Breast	6.28 (5.32 – 7.21)	64.80 (59.62 – 68.97)
Lebanon	Lung	27.38 (25.47 – 29.29)	74.56 (72.39 – 76.71)		Lung	17.65 (16.20 – 19.11)	74.43 (71.70 – 77.14)		Breast	22.04 (20.15 – 23.90)	86.61 (84.37 – 88.58)
Lesotho	Cervix uteri	12.27 (10.84 – 13.82)	82.90 (78.83 – 86.68)		Kaposi sarcoma	1.83 (1.27 – 2.43)	57.81 (45.92 – 72.07)		Cervix uteri	12.27 (10.86 – 13.74)	82.90 (78.74 – 86.65)
Liberia	Liver	17.02 (15.43 – 18.79)	88.02 (84.71 – 91.09)		Liver	11.01 (9.70 – 12.37)	88.96 (84.87 – 92.49)		Cervix uteri	14.65 (13.21 – 16.21)	86.83 (83.72 – 89.65)
Libya	Lung	16.55 (14.99 – 18.08)	73.85 (70.97 – 76.60)		Lung	14.29 (12.84 – 15.57)	72.51 (69.50 – 75.24)		Breast	14.67 (13.21 – 16.14)	88.93 (86.06 – 91.52)
Lithuania	Lung	20.97 (19.29 – 22.57)	70.88 (68.46 – 73.19)		Lung	17.01 (15.48 – 18.50)	73.77 (70.88 – 76.09)		Breast	8.52 (7.50 – 9.67)	69.26 (65.57 – 73.29)
Luxembourg	Lung	3.80 (3.14 – 4.47)	64.15 (58.62 – 69.60)		Lung	2.19 (1.71 – 2.79)	63.00 (54.79 – 70.37)		Lung	1.61 (1.18 – 2.11)	65.78 (56.29 – 74.38)
North Macedonia	Lung	21.12 (19.59 – 22.66)	78.79 (76.57 – 80.86)		Lung	16.08 (14.73 – 17.45)	79.16 (76.64 – 81.65)		Breast	7.86 (6.78 – 8.89)	76.71 (72.95 – 80.60)
Madagascar	Cervix uteri	80.57 (76.91 – 84.12)	85.04 (83.73 – 86.32)		Liver	17.69 (15.97 – 19.51)	70.77 (66.76 – 75.17)		Cervix uteri	80.57 (76.85 – 83.94)	85.04 (83.71 – 86.41)
Malawi	Cervix uteri	119.02 (114.73 – 123.47)	84.66 (83.26 – 86.06)		Esophagus	30.70 (28.38 – 33.00)	87.12 (84.84 – 89.49)		Cervix uteri	119.02 (114.31 – 123.24)	84.66 (83.23 – 86.09)
Malaysia	Breast	95.69 (91.79 – 99.69)	83.83 (82.65 – 85.00)		Lung	65.58 (62.80 – 68.58)	71.17 (69.83 – 72.48)		Breast	95.69 (91.78 – 99.77)	83.83 (82.65 – 85.02)
Maldives	Cervix uteri	0.93 (0.57 – 1.36)	95.01 (87.53 – 99.64)		Liver	0.66 (0.37 – 1.01)	86.08 (73.21 – 95.52)		Cervix uteri	0.93 (0.54 – 1.36)	95.01 (88.01 – 99.93)
Mali	Breast	46.50 (43.79 – 49.30)	84.74 (82.42 – 86.73)		Stomach	18.66 (16.92 – 20.35)	80.76 (77.18 – 83.96)		Breast	46.50 (43.75 – 49.34)	84.74 (82.48 – 86.91)
Malta	Lung	2.02 (1.54 – 2.52)	55.21 (47.25 – 62.51)		Lung	1.31 (0.92 – 1.72)	49.83 (39.53 – 58.68)		Breast	1.03 (0.69 – 1.46)	58.92 (46.02 – 69.79)
Mauritania	Breast	10.63 (9.36 – 11.93)	84.72 (80.24 – 88.93)		Liver	5.75 (4.82 – 6.76)	86.45 (80.50 – 92.16)		Breast	10.63 (9.41 – 12.03)	84.72 (80.09 – 88.66)
Mauritius	Breast	4.75 (3.94 – 5.57)	79.82 (74.90 – 84.51)		Lung	2.08 (1.61 – 2.64)	70.41 (62.50 – 78.03)		Breast	4.75 (3.93 – 5.55)	79.82 (74.75 – 84.40)
Mexico	Breast	224.02 (217.99 – 229.59)	86.40 (85.78 – 86.98)		Colorectum	85.40 (82.07 – 88.79)	73.17 (71.83 – 74.50)		Breast	224.02 (218.18 – 230.43)	86.40 (85.78 – 87.01)
Republic of Moldova	Lung	28.32 (26.42 – 30.38)	81.50 (79.51 – 83.33)		Lung	24.03 (22.33 – 25.70)	83.77 (81.83 – 85.73)		Breast	14.09 (12.82 – 15.42)	76.01 (72.92 – 78.99)
Mongolia	Liver	47.85 (45.35 – 50.25)	78.76 (76.99 – 80.35)		Liver	30.29 (28.19 – 32.21)	84.66 (82.73 – 86.64)		Liver	17.56 (16.12 – 18.94)	70.32 (67.33 – 73.11)
Montenegro	Lung	6.67 (5.78 – 7.58)	73.26 (68.06 – 77.28)		Lung	4.89 (4.13 – 5.65)	73.44 (67.41 – 78.59)		Breast	2.60 (2.03 – 3.22)	69.88 (62.01 – 76.67)
Morocco	Lung	176.70 (172.05 – 181.73)	78.99 (78.15 – 79.86)		Lung	156.67 (152.02 – 161.26)	78.58 (77.70 – 79.54)		Breast	116.51 (112.28 – 120.42)	86.58 (85.60 – 87.52)
Mozambique	Cervix uteri	138.76 (133.73 – 143.50)	81.26 (79.92 – 82.58)		Kaposi sarcoma	43.04 (40.36 – 46.08)	43.29 (40.88 – 45.78)		Cervix uteri	138.76 (133.80 – 143.53)	81.26 (79.90 – 82.57)
Myanmar	Lung	166.95 (162.28 – 171.52)	76.69 (75.80 – 77.53)		Liver	105.19 (101.46 – 109.11)	85.65 (84.59 – 86.62)		Cervix uteri	147.07 (142.19 – 152.01)	90.28 (89.32 – 91.19)
Namibia	Breast	7.19 (6.14 – 8.28)	87.36 (82.56 – 91.50)		Kaposi sarcoma	4.32 (3.39 – 5.21)	62.39 (52.99 – 71.22)		Breast	7.19 (6.15 – 8.23)	87.36 (82.49 – 91.20)
Nepal	Cervix uteri	42.73 (40.14 – 45.31)	89.81 (88.31 – 91.31)		Lung	26.21 (24.38 – 28.10)	72.42 (70.18 – 74.77)		Cervix uteri	42.73 (39.97 – 45.24)	89.81 (88.43 – 91.29)
New Zealand	Lung	24.49 (22.65 – 26.35)	55.01 (52.69 – 57.32)		Lung	12.29 (11.10 – 13.50)	53.11 (49.98 – 56.11)		Breast	13.69 (12.34 – 15.22)	71.93 (68.82 – 74.87)
Nicaragua	Breast	10.54 (9.28 – 11.90)	87.95 (84.96 – 90.52)		Stomach	5.37 (4.53 – 6.32)	73.17 (67.78 – 78.32)		Breast	10.54 (9.22 – 11.86)	87.95 (84.85 – 90.72)
Niger	Breast	46.92 (44.13 – 49.98)	78.54 (76.16 – 80.99)		Liver	24.32 (22.46 – 26.26)	81.20 (78.17 – 84.11)		Breast	46.92 (44.07 – 49.84)	78.54 (76.07 – 80.83)
Nigeria	Breast	549.48 (539.66 – 558.89)	90.59 (90.15 – 91.02)		Prostate	146.91 (142.81 – 150.95)	54.16 (53.20 – 55.11)		Breast	549.48 (539.41 – 558.86)	90.59 (90.16 – 91.04)
Norway	Lung	20.78 (19.36 – 22.28)	44.74 (42.61 – 46.94)		Lung	10.71 (9.67 – 11.87)	45.03 (42.13 – 48.13)		Lung	10.07 (9.06 – 11.22)	44.44 (41.31 – 47.46)
Oman	Colorectum	8.10 (6.93 – 9.28)	87.75 (83.64 – 91.82)		Colorectum	6.40 (5.38 – 7.49)	89.50 (84.28 – 93.46)		Breast	7.29 (6.19 – 8.50)	89.62 (85.20 – 93.30)
Pakistan	Breast	485.62 (476.88 – 493.84)	87.93 (87.37 – 88.43)		Lip, oral cavity	229.07 (223.03 – 235.55)	90.00 (89.24 – 90.71)		Breast	485.62 (476.38 – 494.50)	87.93 (87.39 – 88.51)
Panama	Breast	6.82 (5.82 – 7.82)	80.03 (75.63 – 83.51)		Stomach	3.15 (2.57 – 3.83)	59.33 (51.93 – 66.23)		Breast	6.82 (5.82 – 7.74)	80.03 (75.68 – 83.95)
Papua New Guinea	Breast	29.07 (26.87 – 31.10)	87.94 (85.74 – 90.07)		Liver	11.93 (10.60 – 13.24)	75.50 (70.63 – 80.41)		Breast	29.07 (26.84 – 31.16)	87.94 (85.62 – 90.00)
Paraguay	Cervix uteri	17.23 (15.57 – 19.05)	83.79 (80.78 – 86.48)		Lung	9.69 (8.58 – 10.81)	64.78 (60.71 – 68.36)		Cervix uteri	17.23 (15.50 – 18.96)	83.79 (81.04 – 86.53)
Peru	Stomach	65.52 (62.33 – 68.41)	60.16 (58.70 – 61.60)		Stomach	36.19 (33.97 – 38.29)	59.82 (57.55 – 61.75)		Cervix uteri	63.74 (60.61 – 67.10)	81.71 (80.26 – 83.19)
Philippines	Lung	436.67 (428.57 – 444.21)	77.51 (76.98 – 78.03)		Lung	316.57 (310.17 – 323.27)	79.08 (78.41 – 79.70)		Breast	298.53 (291.68 – 305.31)	82.41 (81.79 – 83.04)
Poland	Lung	397.65 (391.23 – 404.27)	66.61 (66.05 – 67.16)		Lung	257.96 (252.64 – 263.29)	67.22 (66.52 – 67.93)		Lung	139.69 (135.79 – 143.86)	65.52 (64.61 – 66.48)
Portugal	Lung	67.64 (64.69 – 70.42)	61.41 (60.07 – 62.73)		Lung	49.97 (47.45 – 52.47)	61.85 (60.26 – 63.42)		Breast	29.50 (27.56 – 31.46)	61.50 (59.44 – 63.59)
Puerto Rico	Colorectum	12.20 (10.91 – 13.51)	59.27 (55.98 – 62.42)		Colorectum	8.09 (7.10 – 9.09)	65.93 (62.00 – 69.95)		Breast	8.85 (7.78 – 10.05)	70.96 (67.01 – 74.72)
Qatar	Colorectum	2.50 (1.92 – 3.13)	93.01 (88.38 – 96.60)		Lung	2.02 (1.45 – 2.59)	92.87 (87.41 – 97.21)		Breast	2.35 (1.79 – 3.03)	96.79 (93.21 – 99.20)
Romania	Lung	199.76 (194.47 – 205.06)	74.58 (73.80 – 75.36)		Lung	152.19 (147.63 – 156.56)	76.05 (75.15 – 76.88)		Breast	61.44 (58.70 – 64.23)	66.96 (65.64 – 68.40)
Russian Federation	Lung	993.13 (981.59 – 1003.87)	75.41 (75.04 – 75.77)		Lung	824.69 (814.81 – 833.93)	77.22 (76.82 – 77.58)		Breast	429.67 (422.00 – 437.13)	74.73 (74.20 – 75.22)
Rwanda	Cervix uteri	20.60 (18.82 – 22.43)	93.99 (92.53 – 95.31)		Prostate	8.50 (7.52 – 9.61)	60.68 (57.09 – 64.62)		Cervix uteri	20.60 (18.72 – 22.35)	93.99 (92.60 – 95.39)
Saint Lucia	Breast	0.65 (0.35 – 1.04)	86.84 (73.23 – 95.45)		Lung	0.37 (0.17 – 0.62)	79.45 (60.30 – 94.14)		Breast	0.65 (0.35 – 0.99)	86.84 (72.72 – 95.48)
Samoa	Lung	0.74 (0.44 – 1.06)	72.69 (58.16 – 84.20)		Lung	0.55 (0.34 – 0.87)	75.06 (58.55 – 88.60)		Breast	0.65 (0.36 – 0.97)	87.89 (74.97 – 96.52)
Sao Tome and Principe	Stomach	0.61 (0.32 – 0.96)	100.00 (100.00 – 100.00)		Stomach	0.41 (0.18 – 0.69)	100.00 (100.00 – 100.00)		Cervix uteri	0.33 (0.13 – 0.60)	90.04 (67.76 – 99.33)
Saudi Arabia	Colorectum	56.58 (53.90 – 59.51)	88.17 (86.77 – 89.53)		Colorectum	38.34 (36.07 – 40.76)	89.10 (87.42 – 90.62)		Breast	37.64 (35.15 – 40.15)	93.02 (91.65 – 94.39)
Senegal	Cervix uteri	40.91 (38.37 – 43.38)	85.92 (84.08 – 87.75)		Liver	22.64 (20.82 – 24.75)	87.64 (84.77 – 90.44)		Cervix uteri	40.91 (38.41 – 43.44)	85.92 (83.87 – 87.90)
Serbia	Lung	112.39 (108.32 – 115.94)	75.13 (74.05 – 76.10)		Lung	77.73 (74.69 – 80.82)	76.02 (74.79 – 77.25)		Lung	34.66 (32.72 – 36.75)	73.22 (71.43 – 75.04)
Sierra Leone	Liver	11.54 (10.13 – 13.03)	64.11 (58.77 – 69.46)		Liver	7.49 (6.25 – 8.65)	66.43 (59.59 – 72.60)		Cervix uteri	10.82 (9.56 – 12.04)	90.73 (86.94 – 94.16)
Singapore	Lung	35.77 (33.68 – 37.89)	60.35 (58.48 – 62.06)		Lung	25.69 (23.90 – 27.42)	61.52 (59.28 – 63.72)		Breast	22.36 (20.81 – 24.17)	81.72 (79.70 – 83.89)
Slovakia	Lung	33.75 (31.77 – 35.75)	64.99 (63.10 – 66.88)		Lung	23.89 (22.19 – 25.70)	65.38 (62.86 – 67.80)		Breast	16.71 (15.22 – 18.16)	60.79 (57.83 – 63.32)
Slovenia	Lung	19.54 (17.99 – 21.06)	65.73 (63.14 – 68.27)		Lung	12.28 (11.12 – 13.53)	66.65 (63.35 – 69.62)		Lung	7.26 (6.24 – 8.15)	64.23 (59.88 – 68.20)
Solomon Islands	Breast	1.54 (1.11 – 2.03)	83.45 (72.22 – 92.27)		Liver	1.10 (0.71 – 1.52)	68.99 (52.19 – 86.80)		Breast	1.54 (1.07 – 2.06)	83.45 (72.05 – 91.86)
Somalia	Breast	38.55 (36.00 – 41.25)	84.39 (82.15 – 86.60)		Colorectum	7.20 (6.20 – 8.14)	68.69 (62.37 – 74.07)		Breast	38.55 (36.12 – 41.27)	84.39 (82.10 – 86.84)
South Africa	Cervix uteri	189.16 (183.72 – 195.25)	87.72 (86.96 – 88.45)		Lung	118.46 (114.58 – 122.37)	76.08 (74.85 – 77.16)		Cervix uteri	189.16 (183.55 – 194.51)	87.72 (86.94 – 88.49)
South Sudan	Breast	21.97 (19.94 – 23.87)	84.59 (81.46 – 87.51)		Liver	6.06 (5.14 – 7.06)	75.65 (69.20 – 82.30)		Breast	21.97 (19.90 – 23.77)	84.59 (81.54 – 87.73)
Spain	Lung	338.71 (331.80 – 344.99)	64.97 (64.32 – 65.57)		Lung	234.65 (229.13 – 240.01)	62.25 (61.52 – 62.97)		Lung	104.06 (100.56 – 107.67)	72.05 (70.97 – 73.06)
Sri Lanka	Breast	41.50 (39.06 – 43.91)	76.46 (74.80 – 77.99)		Lung	25.76 (23.97 – 27.61)	68.41 (66.10 – 70.76)		Breast	41.50 (39.08 – 44.05)	76.46 (74.75 – 78.17)
State of Palestine	Lung	11.09 (9.83 – 12.38)	73.84 (69.97 – 77.51)		Lung	9.23 (8.12 – 10.33)	73.54 (68.87 – 77.54)		Breast	10.56 (9.35 – 11.81)	88.35 (84.92 – 91.57)
Sudan	Breast	94.41 (90.66 – 98.33)	81.40 (80.03 – 82.76)		Liver	23.89 (22.08 – 25.80)	83.56 (80.35 – 86.42)		Breast	94.41 (90.47 – 98.51)	81.40 (80.01 – 82.71)
Suriname	Lung	1.82 (1.36 – 2.31)	76.00 (68.10 – 83.22)		Lung	1.30 (0.91 – 1.78)	79.11 (69.14 – 87.57)		Cervix uteri	1.20 (0.78 – 1.65)	86.23 (76.58 – 92.81)
Sweden	Lung	31.61 (29.68 – 33.45)	44.39 (42.59 – 46.01)		Lung	15.24 (13.89 – 16.58)	46.16 (43.52 – 48.88)		Breast	18.53 (16.93 – 20.11)	57.27 (54.31 – 59.72)
Switzerland	Lung	41.91 (39.66 – 44.16)	56.98 (55.24 – 58.80)		Lung	24.34 (22.69 – 26.06)	57.38 (55.16 – 59.64)		Lung	17.57 (16.21 – 18.99)	56.44 (54.17 – 58.90)
Syrian Arab Republic	Lung	53.85 (51.04 – 56.37)	73.31 (71.46 – 75.24)		Lung	40.74 (38.55 – 43.12)	75.30 (73.13 – 77.40)		Breast	53.73 (50.79 – 56.82)	87.49 (86.06 – 88.91)
Tajikistan	Stomach	24.16 (22.35 – 26.01)	79.05 (76.16 – 81.43)		Stomach	14.16 (12.80 – 15.64)	79.98 (76.46 – 83.16)		Breast	10.00 (8.82 – 11.32)	91.61 (88.14 – 94.82)
United Republic of Tanzania	Cervix uteri	172.34 (167.29 – 177.36)	81.30 (80.48 – 82.10)		Esophagus	60.46 (57.61 – 63.44)	80.93 (79.21 – 82.52)		Cervix uteri	172.34 (167.44 – 177.52)	81.30 (80.47 – 82.13)
Thailand	Liver	597.81 (588.62 – 606.43)	78.37 (77.88 – 78.86)		Liver	438.51 (430.96 – 446.15)	80.50 (79.93 – 81.08)		Breast	190.49 (185.14 – 195.84)	84.06 (83.29 – 84.74)
Gambia	Liver	8.07 (6.92 – 9.28)	64.75 (58.09 – 70.70)		Liver	6.27 (5.18 – 7.33)	63.27 (55.45 – 70.42)		Cervix uteri	6.63 (5.61 – 7.74)	77.04 (70.40 – 83.03)
Netherlands	Lung	121.66 (117.81 – 125.64)	54.41 (53.29 – 55.35)		Lung	59.11 (56.54 – 61.74)	49.26 (47.82 – 50.51)		Lung	62.55 (59.90 – 65.41)	60.36 (58.98 – 61.81)
Timor-Leste	Lung	1.50 (1.07 – 1.98)	72.25 (62.36 – 80.76)		Lung	1.07 (0.71 – 1.48)	74.69 (62.26 – 84.29)		Breast	1.47 (1.03 – 1.98)	89.15 (81.13 – 94.92)
Togo	Breast	18.56 (16.83 – 20.21)	87.11 (83.82 – 90.09)		Prostate	3.99 (3.35 – 4.72)	60.74 (55.49 – 66.51)		Breast	18.56 (16.83 – 20.36)	87.11 (83.72 – 90.09)
Trinidad and Tobago	Breast	5.72 (4.83 – 6.63)	80.84 (76.29 – 85.01)		Lung	3.03 (2.40 – 3.66)	74.71 (68.17 – 80.58)		Breast	5.72 (4.81 – 6.67)	80.84 (76.51 – 84.96)
Tunisia	Lung	64.71 (61.64 – 67.86)	81.62 (80.19 – 82.85)		Lung	57.18 (54.44 – 59.91)	81.65 (80.21 – 83.12)		Breast	23.02 (21.23 – 24.98)	82.34 (79.90 – 84.57)
Turkmenistan	Breast	15.58 (14.08 – 17.19)	89.22 (86.47 – 91.71)		Lung	8.69 (7.63 – 9.73)	78.78 (73.16 – 83.52)		Breast	15.58 (14.04 – 17.21)	89.22 (86.22 – 91.57)
Türkiye	Lung	666.74 (657.74 – 675.74)	69.83 (69.35 – 70.28)		Lung	559.43 (552.08 – 567.43)	69.83 (69.31 – 70.31)		Breast	183.50 (178.44 – 188.61)	82.34 (81.54 – 83.07)
United Arab Emirates	Breast	8.24 (7.07 – 9.34)	91.08 (87.23 – 94.61)		Lung	4.44 (3.69 – 5.19)	88.52 (84.46 – 92.06)		Breast	8.24 (7.08 – 9.39)	91.08 (87.18 – 94.31)
United Kingdom	Lung	317.26 (310.93 – 323.77)	47.41 (46.80 – 47.99)		Lung	167.36 (163.17 – 171.72)	47.33 (46.47 – 48.06)		Lung	149.89 (145.56 – 153.78)	47.49 (46.63 – 48.31)
United States of America	Lung	1454.83 (1441.07 – 1468.67)	55.38 (55.10 – 55.65)		Lung	782.83 (774.26 – 791.93)	56.22 (55.85 – 56.63)		Breast	699.04 (689.01 – 708.48)	68.58 (68.17 – 68.99)
Uganda	Cervix uteri	163.98 (158.88 – 169.27)	89.88 (88.96 – 90.78)		Kaposi sarcoma	40.69 (37.88 – 43.53)	48.63 (45.94 – 51.20)		Cervix uteri	163.98 (158.66 – 169.14)	89.88 (89.00 – 90.82)
Ukraine	Lung	292.89 (287.06 – 298.93)	77.97 (77.35 – 78.56)		Lung	250.54 (245.31 – 255.93)	79.56 (78.90 – 80.17)		Breast	128.09 (124.04 – 132.25)	74.20 (73.20 – 75.15)
Uruguay	Lung	24.55 (22.72 – 26.27)	66.76 (64.43 – 69.01)		Lung	17.49 (15.98 – 18.98)	65.90 (62.97 – 68.58)		Breast	12.46 (11.18 – 13.90)	68.15 (64.92 – 71.11)
Uzbekistan	Breast	73.74 (70.13 – 77.17)	92.07 (91.07 – 93.05)		Lung	38.08 (35.82 – 40.28)	83.63 (81.71 – 85.37)		Breast	73.74 (70.47 – 77.19)	92.07 (91.09 – 93.00)
Vanuatu	Cervix uteri	0.70 (0.37 – 1.07)	84.70 (64.54 – 98.54)		Liver	0.57 (0.31 – 0.88)	89.18 (76.57 – 98.13)		Cervix uteri	0.70 (0.39 – 1.11)	84.70 (64.73 – 98.96)
Venezuela (Bolivarian Republic of)	Lung	82.01 (78.82 – 84.92)	70.86 (69.60 – 72.02)		Lung	47.03 (44.61 – 49.58)	69.83 (68.08 – 71.65)		Breast	74.28 (70.74 – 77.84)	83.48 (82.09 – 84.66)
Viet Nam	Liver	574.51 (565.86 – 584.12)	80.39 (79.83 – 80.92)		Liver	466.74 (458.61 – 475.35)	81.75 (81.18 – 82.39)		Breast	249.61 (243.43 – 255.96)	84.17 (83.58 – 84.78)
Yemen	Breast	60.86 (57.35 – 64.13)	89.54 (87.98 – 91.23)		Colorectum	17.88 (16.28 – 19.72)	89.28 (86.70 – 91.64)		Breast	60.86 (57.53 – 64.22)	89.54 (87.91 – 91.26)
Zambia	Cervix uteri	66.61 (63.35 – 69.91)	86.08 (84.80 – 87.40)		Kaposi sarcoma	25.14 (22.96 – 27.35)	47.63 (44.38 – 50.85)		Cervix uteri	66.61 (63.39 – 69.82)	86.08 (84.75 – 87.39)
Zimbabwe	Cervix uteri	68.40 (65.00 – 71.50)	86.64 (85.37 – 87.95)		Kaposi sarcoma	12.00 (10.44 – 13.48)	58.69 (53.12 – 63.31)		Cervix uteri	68.40 (64.99 – 71.64)	86.64 (85.29 – 87.89)
World	Lung	26,765.91 (26707.29 – 26826.37)	64.36 (64.29 – 64.43)		Lung	18,854.77 (18,806.30 – 18,902.94)	65.63 (65.54 – 65.71)		Breast	15,581.79 (15,536.09 – 15,633.70)	79.86 (79.77 – 79.95)
^Propability refers to the proportion of years of life lost (YLLs) caused by premature cancer deaths relative to the YLLs caused by total cancer deaths. YLLs years of life lost, UI uncertainty interval

## Sheet: Table S7
Table S7 The potential gains in life expectancy (PGLEs) by eliminating premature cancer deaths in 2022, by cancer site, region, and sex (years, 95% UI)
Population	Lip, oral cavity	Esophagus	Stomach	Colorectum	Liver	Pancreas	Lung	Prostate	Brain, CNS	Non-hodgkin lymphoma	Leukaemia	Breast	Cervix	Ovary
Men
World	0.04 (0.04 – 0.04)	0.07 (0.07 – 0.07)	0.08 (0.08 – 0.08)	0.09 (0.09 – 0.09)	0.14 (0.14 – 0.14)	0.05 (0.05 – 0.05)	0.24 (0.24 – 0.24)	0.03 (0.03 – 0.03)	0.04 (0.04 – 0.04)	0.03 (0.03 – 0.03)	0.03 (0.03 – 0.03)	—	—	—
Very high HDI	0.03 (0.03 – 0.03)	0.06 (0.06 – 0.06)	0.08 (0.08 – 0.08)	0.15 (0.15 – 0.16)	0.12 (0.11 – 0.12)	0.10 (0.10 – 0.10)	0.35 (0.35 – 0.35)	0.05 (0.05 – 0.05)	0.06 (0.06 – 0.06)	0.04 (0.04 – 0.04)	0.04 (0.04 – 0.04)	—	—	—
High HDI	0.02 (0.02 – 0.02)	0.08 (0.08 – 0.09)	0.12 (0.12 – 0.12)	0.10 (0.10 – 0.10)	0.23 (0.23 – 0.23)	0.05 (0.05 – 0.05)	0.34 (0.34 – 0.34)	0.02 (0.02 – 0.02)	0.04 (0.04 – 0.04)	0.03 (0.03 – 0.03)	0.04 (0.04 – 0.04)	—	—	—
Medium HDI	0.09 (0.08 – 0.09)	0.08 (0.08 – 0.08)	0.06 (0.06 – 0.06)	0.04 (0.04 – 0.04)	0.06 (0.06 – 0.06)	0.02 (0.02 – 0.02)	0.10 (0.10 – 0.10)	0.02 (0.02 – 0.02)	0.03 (0.02 – 0.03)	0.02 (0.02 – 0.02)	0.03 (0.03 – 0.03)	—	—	—
Low HDI	0.03 (0.03 – 0.03)	0.04 (0.04 – 0.04)	0.03 (0.03 – 0.03)	0.04 (0.04 – 0.04)	0.06 (0.06 – 0.06)	0.01 (0.01 – 0.01)	0.03 (0.03 – 0.03)	0.05 (0.05 – 0.05)	0.02 (0.01 – 0.02)	0.02 (0.02 – 0.03)	0.02 (0.02 – 0.02)	—	—	—
Northern America	0.01 (0.01 – 0.01)	0.06 (0.06 – 0.06)	0.03 (0.03 – 0.03)	0.15 (0.15 – 0.15)	0.09 (0.09 – 0.09)	0.10 (0.10 – 0.10)	0.23 (0.23 – 0.23)	0.06 (0.06 – 0.06)	0.06 (0.06 – 0.06)	0.04 (0.03 – 0.04)	0.04 (0.04 – 0.04)	—	—	—
Eastern Asia	0.02 (0.02 – 0.02)	0.12 (0.12 – 0.12)	0.16 (0.15 – 0.16)	0.13 (0.13 – 0.13)	0.32 (0.31 – 0.32)	0.07 (0.07 – 0.07)	0.46 (0.46 – 0.47)	0.01 (0.01 – 0.01)	0.04 (0.04 – 0.04)	0.03 (0.03 – 0.03)	0.03 (0.03 – 0.03)	—	—	—
Eastern Africa	0.01 (0.01 – 0.01)	0.07 (0.07 – 0.07)	0.03 (0.03 – 0.03)	0.05 (0.05 – 0.05)	0.05 (0.05 – 0.05)	0.01 (0.01 – 0.01)	0.03 (0.03 – 0.03)	0.06 (0.06 – 0.06)	0.01 (0.01 – 0.01)	0.03 (0.03 – 0.03)	0.02 (0.02 – 0.02)	—	—	—
Middle Africa	0.01 (0.01 – 0.01)	0.03 (0.02 – 0.03)	0.02 (0.02 – 0.03)	0.03 (0.03 – 0.03)	0.09 (0.09 – 0.09)	0.01 (0.01 – 0.02)	0.02 (0.02 – 0.02)	0.08 (0.08 – 0.08)	0.01 (0.01 – 0.01)	0.02 (0.02 – 0.02)	0.01 (0.01 – 0.01)	—	—	—
Northern Africa	0.01 (0.01 – 0.01)	0.02 (0.02 – 0.02)	0.05 (0.05 – 0.05)	0.06 (0.06 – 0.06)	0.23 (0.22 – 0.23)	0.04 (0.04 – 0.04)	0.20 (0.19 – 0.20)	0.01 (0.01 – 0.01)	0.05 (0.05 – 0.05)	0.04 (0.04 – 0.04)	0.04 (0.04 – 0.04)	—	—	—
Southern Africa	0.01 (0.01 – 0.01)	0.05 (0.04 – 0.05)	0.02 (0.02 – 0.02)	0.05 (0.05 – 0.05)	0.03 (0.03 – 0.04)	0.03 (0.02 – 0.03)	0.12 (0.12 – 0.13)	0.05 (0.05 – 0.06)	0.01 (0.01 – 0.01)	0.03 (0.03 – 0.03)	0.01 (0.01 – 0.01)	—	—	—
Western Africa	0.01 (0.01 – 0.01)	0.01 (0.01 – 0.01)	0.03 (0.03 – 0.03)	0.04 (0.04 – 0.04)	0.08 (0.08 – 0.09)	0.01 (0.01 – 0.01)	0.02 (0.01 – 0.02)	0.08 (0.08 – 0.08)	0.01 (0.01 – 0.01)	0.02 (0.02 – 0.02)	0.01 (0.01 – 0.01)	—	—	—
Caribbean	0.02 (0.02 – 0.03)	0.05 (0.05 – 0.06)	0.07 (0.07 – 0.08)	0.11 (0.10 – 0.11)	0.07 (0.06 – 0.07)	0.05 (0.05 – 0.06)	0.19 (0.18 – 0.20)	0.11 (0.10 – 0.11)	0.03 (0.03 – 0.04)	0.04 (0.03 – 0.04)	0.04 (0.04 – 0.05)	—	—	—
Central America	0.01 (0.01 – 0.01)	0.02 (0.01 – 0.02)	0.07 (0.07 – 0.08)	0.07 (0.07 – 0.07)	0.06 (0.06 – 0.06)	0.04 (0.04 – 0.04)	0.06 (0.06 – 0.06)	0.05 (0.04 – 0.05)	0.03 (0.03 – 0.03)	0.03 (0.03 – 0.03)	0.04 (0.04 – 0.04)	—	—	—
South-Eastern Asia	0.02 (0.02 – 0.02)	0.04 (0.04 – 0.04)	0.05 (0.05 – 0.05)	0.08 (0.08 – 0.08)	0.24 (0.24 – 0.25)	0.03 (0.03 – 0.03)	0.23 (0.23 – 0.23)	0.01 (0.01 – 0.01)	0.03 (0.02 – 0.03)	0.03 (0.03 – 0.04)	0.04 (0.04 – 0.04)	—	—	—
South-Central Asia	0.10 (0.10 – 0.10)	0.08 (0.08 – 0.09)	0.06 (0.06 – 0.06)	0.04 (0.04 – 0.04)	0.04 (0.04 – 0.04)	0.01 (0.01 – 0.01)	0.08 (0.08 – 0.08)	0.02 (0.01 – 0.02)	0.03 (0.03 – 0.03)	0.02 (0.02 – 0.02)	0.03 (0.03 – 0.03)	—	—	—
Western Asia	0.01 (0.01 – 0.01)	0.02 (0.02 – 0.02)	0.10 (0.10 – 0.10)	0.11 (0.10 – 0.11)	0.06 (0.06 – 0.06)	0.07 (0.07 – 0.07)	0.39 (0.39 – 0.40)	0.03 (0.03 – 0.03)	0.07 (0.07 – 0.07)	0.04 (0.04 – 0.04)	0.05 (0.05 – 0.06)	—	—	—
Eastern Europe	0.05 (0.05 – 0.05)	0.06 (0.06 – 0.06)	0.09 (0.09 – 0.09)	0.13 (0.13 – 0.14)	0.05 (0.05 – 0.06)	0.08 (0.08 – 0.09)	0.34 (0.34 – 0.34)	0.05 (0.05 – 0.05)	0.05 (0.05 – 0.05)	0.03 (0.03 – 0.03)	0.03 (0.03 – 0.03)	—	—	—
Northern Europe	0.03 (0.03 – 0.03)	0.10 (0.09 – 0.10)	0.05 (0.05 – 0.06)	0.17 (0.16 – 0.17)	0.08 (0.07 – 0.08)	0.10 (0.10 – 0.11)	0.29 (0.28 – 0.30)	0.07 (0.07 – 0.07)	0.09 (0.09 – 0.09)	0.04 (0.04 – 0.04)	0.03 (0.03 – 0.04)	—	—	—
Southern Europe	0.03 (0.03 – 0.03)	0.04 (0.04 – 0.05)	0.09 (0.09 – 0.09)	0.17 (0.17 – 0.18)	0.11 (0.11 – 0.11)	0.12 (0.12 – 0.12)	0.48 (0.47 – 0.48)	0.04 (0.04 – 0.05)	0.09 (0.09 – 0.09)	0.04 (0.04 – 0.04)	0.05 (0.05 – 0.05)	—	—	—
Western Europe	0.03 (0.03 – 0.03)	0.08 (0.08 – 0.08)	0.07 (0.06 – 0.07)	0.15 (0.15 – 0.16)	0.09 (0.09 – 0.10)	0.13 (0.13 – 0.14)	0.47 (0.46 – 0.47)	0.06 (0.05 – 0.06)	0.09 (0.09 – 0.09)	0.04 (0.04 – 0.04)	0.04 (0.04 – 0.04)	—	—	—
Australia & New Zealand	0.02 (0.02 – 0.03)	0.07 (0.06 – 0.08)	0.05 (0.04 – 0.05)	0.15 (0.14 – 0.16)	0.12 (0.12 – 0.13)	0.10 (0.09 – 0.11)	0.27 (0.26 – 0.29)	0.07 (0.06 – 0.07)	0.09 (0.08 – 0.10)	0.04 (0.04 – 0.05)	0.05 (0.04 – 0.05)	—	—	—
Melanesia	0.06 (0.06 – 0.07)	0.03 (0.02 – 0.04)	0.05 (0.04 – 0.06)	0.06 (0.05 – 0.06)	0.14 (0.13 – 0.15)	0.02 (0.02 – 0.03)	0.11 (0.10 – 0.12)	0.04 (0.04 – 0.05)	0.01 (0.01 – 0.02)	0.05 (0.04 – 0.06)	0.03 (0.03 – 0.04)	—	—	—
South America	0.02 (0.02 – 0.02)	0.05 (0.05 – 0.05)	0.10 (0.10 – 0.10)	0.10 (0.10 – 0.10)	0.05 (0.05 – 0.05)	0.05 (0.05 – 0.05)	0.14 (0.14 – 0.14)	0.06 (0.05 – 0.06)	0.04 (0.04 – 0.05)	0.03 (0.03 – 0.03)	0.03 (0.03 – 0.03)	—	—	—
Micronesia & Polynesia	0.04 (0.01 – 0.07)	0.08 (0.04 – 0.13)	0.08 (0.04 – 0.13)	0.11 (0.07 – 0.16)	0.23 (0.16 – 0.31)	0.07 (0.04 – 0.12)	0.68 (0.55 – 0.81)	0.09 (0.05 – 0.14)	0.03 (0.01 – 0.07)	0.07 (0.03 – 0.11)	0.04 (0.01 – 0.07)	—	—	—
Women
World	0.02 (0.02 – 0.02)	0.03 (0.03 – 0.03)	0.05 (0.05 – 0.05)	0.08 (0.08 – 0.08)	0.06 (0.06 – 0.06)	0.04 (0.04 – 0.04)	0.12 (0.12 – 0.12)	—	0.03 (0.03 – 0.03)	0.02 (0.02 – 0.02)	0.03 (0.03 – 0.03)	0.23 (0.23 – 0.23)	0.14 (0.14 – 0.14)	0.07 (0.07 – 0.07)
Very high HDI	0.01 (0.01 – 0.01)	0.02 (0.02 – 0.02)	0.05 (0.05 – 0.05)	0.13 (0.13 – 0.13)	0.05 (0.05 – 0.05)	0.08 (0.08 – 0.09)	0.21 (0.21 – 0.21)	—	0.05 (0.05 – 0.05)	0.03 (0.03 – 0.03)	0.03 (0.03 – 0.04)	0.28 (0.27 – 0.28)	0.08 (0.08 – 0.09)	0.09 (0.09 – 0.09)
High HDI	0.01 (0.01 – 0.01)	0.02 (0.02 – 0.02)	0.07 (0.07 – 0.07)	0.09 (0.09 – 0.09)	0.08 (0.08 – 0.08)	0.04 (0.04 – 0.04)	0.16 (0.15 – 0.16)	—	0.04 (0.04 – 0.04)	0.02 (0.02 – 0.02)	0.03 (0.03 – 0.03)	0.20 (0.20 – 0.20)	0.12 (0.12 – 0.13)	0.06 (0.06 – 0.07)
Medium HDI	0.03 (0.03 – 0.04)	0.05 (0.05 – 0.05)	0.04 (0.04 – 0.04)	0.04 (0.04 – 0.04)	0.03 (0.03 – 0.03)	0.01 (0.01 – 0.01)	0.05 (0.05 – 0.05)	—	0.02 (0.02 – 0.02)	0.02 (0.02 – 0.02)	0.03 (0.03 – 0.03)	0.21 (0.21 – 0.21)	0.18 (0.17 – 0.18)	0.06 (0.06 – 0.06)
Low HDI	0.02 (0.02 – 0.02)	0.04 (0.04 – 0.04)	0.03 (0.03 – 0.03)	0.04 (0.04 – 0.04)	0.04 (0.04 – 0.05)	0.01 (0.01 – 0.01)	0.02 (0.02 – 0.02)	—	0.01 (0.01 – 0.02)	0.03 (0.03 – 0.03)	0.02 (0.02 – 0.02)	0.26 (0.26 – 0.26)	0.20 (0.20 – 0.20)	0.05 (0.04 – 0.05)
Northern America	0.01 (0.01 – 0.01)	0.02 (0.01 – 0.02)	0.02 (0.02 – 0.03)	0.12 (0.11 – 0.12)	0.04 (0.04 – 0.05)	0.09 (0.09 – 0.09)	0.24 (0.23 – 0.24)	—	0.05 (0.05 – 0.05)	0.03 (0.02 – 0.03)	0.03 (0.03 – 0.03)	0.25 (0.25 – 0.26)	0.06 (0.05 – 0.06)	0.07 (0.07 – 0.07)
Eastern Asia	0.01 (0.01 – 0.01)	0.03 (0.03 – 0.03)	0.08 (0.08 – 0.08)	0.10 (0.10 – 0.10)	0.10 (0.10 – 0.10)	0.05 (0.05 – 0.05)	0.21 (0.21 – 0.21)	—	0.03 (0.03 – 0.04)	0.02 (0.02 – 0.02)	0.03 (0.03 – 0.03)	0.15 (0.15 – 0.16)	0.10 (0.10 – 0.11)	0.06 (0.06 – 0.06)
Eastern Africa	0.01 (0.01 – 0.01)	0.07 (0.07 – 0.07)	0.04 (0.03 – 0.04)	0.06 (0.06 – 0.06)	0.04 (0.04 – 0.04)	0.02 (0.01 – 0.02)	0.03 (0.03 – 0.03)	—	0.01 (0.01 – 0.01)	0.03 (0.03 – 0.04)	0.03 (0.02 – 0.03)	0.26 (0.25 – 0.26)	0.39 (0.39 – 0.40)	0.05 (0.05 – 0.05)
Middle Africa	0.01 (0.01 – 0.01)	0.02 (0.02 – 0.02)	0.03 (0.02 – 0.03)	0.04 (0.03 – 0.04)	0.05 (0.05 – 0.06)	0.01 (0.01 – 0.01)	0.01 (0.01 – 0.01)	—	0.01 (0.01 – 0.01)	0.02 (0.02 – 0.02)	0.01 (0.01 – 0.01)	0.19 (0.19 – 0.20)	0.23 (0.23 – 0.24)	0.04 (0.03 – 0.04)
Northern Africa	0.01 (0.01 – 0.01)	0.02 (0.01 – 0.02)	0.04 (0.04 – 0.05)	0.07 (0.07 – 0.07)	0.14 (0.14 – 0.14)	0.03 (0.03 – 0.03)	0.05 (0.04 – 0.05)	—	0.04 (0.04 – 0.04)	0.04 (0.04 – 0.04)	0.04 (0.04 – 0.04)	0.34 (0.33 – 0.34)	0.06 (0.06 – 0.06)	0.07 (0.06 – 0.07)
Southern Africa	0.01 (0.01 – 0.01)	0.03 (0.03 – 0.03)	0.02 (0.02 – 0.02)	0.06 (0.05 – 0.06)	0.03 (0.03 – 0.03)	0.03 (0.02 – 0.03)	0.07 (0.07 – 0.08)	—	0.01 (0.01 – 0.01)	0.03 (0.02 – 0.03)	0.02 (0.02 – 0.02)	0.17 (0.16 – 0.17)	0.26 (0.25 – 0.26)	0.04 (0.04 – 0.04)
Western Africa	0.01 (0.01 – 0.01)	0.01 (0.01 – 0.01)	0.02 (0.02 – 0.02)	0.04 (0.04 – 0.04)	0.05 (0.05 – 0.05)	0.01 (0.01 – 0.01)	0.01 (0.01 – 0.01)	—	0.01 (0.01 – 0.01)	0.03 (0.02 – 0.03)	0.01 (0.01 – 0.01)	0.26 (0.26 – 0.27)	0.15 (0.15 – 0.15)	0.04 (0.04 – 0.04)
Caribbean	0.01 (0.00 – 0.01)	0.02 (0.01 – 0.02)	0.05 (0.04 – 0.05)	0.12 (0.11 – 0.12)	0.06 (0.05 – 0.06)	0.04 (0.04 – 0.05)	0.16 (0.15 – 0.17)	—	0.03 (0.03 – 0.04)	0.03 (0.02 – 0.03)	0.04 (0.04 – 0.04)	0.34 (0.33 – 0.35)	0.15 (0.14 – 0.16)	0.06 (0.05 – 0.06)
Central America	0.01 (0.00 – 0.01)	0.01 (0.00 – 0.01)	0.07 (0.07 – 0.08)	0.07 (0.07 – 0.08)	0.07 (0.07 – 0.07)	0.04 (0.04 – 0.04)	0.05 (0.05 – 0.05)	—	0.03 (0.02 – 0.03)	0.03 (0.02 – 0.03)	0.04 (0.04 – 0.04)	0.20 (0.20 – 0.21)	0.14 (0.14 – 0.15)	0.07 (0.07 – 0.08)
South-Eastern Asia	0.01 (0.01 – 0.01)	0.01 (0.01 – 0.01)	0.04 (0.04 – 0.04)	0.07 (0.07 – 0.08)	0.09 (0.09 – 0.09)	0.02 (0.02 – 0.02)	0.11 (0.11 – 0.11)	—	0.03 (0.03 – 0.03)	0.03 (0.03 – 0.03)	0.04 (0.04 – 0.04)	0.27 (0.27 – 0.27)	0.18 (0.18 – 0.18)	0.09 (0.09 – 0.09)
South-Central Asia	0.04 (0.04 – 0.04)	0.06 (0.06 – 0.06)	0.04 (0.04 – 0.04)	0.03 (0.03 – 0.03)	0.02 (0.02 – 0.02)	0.01 (0.01 – 0.01)	0.04 (0.04 – 0.04)	—	0.02 (0.02 – 0.02)	0.02 (0.02 – 0.02)	0.03 (0.03 – 0.03)	0.20 (0.20 – 0.20)	0.15 (0.15 – 0.15)	0.06 (0.06 – 0.06)
Western Asia	0.01 (0.01 – 0.01)	0.02 (0.02 – 0.02)	0.06 (0.06 – 0.07)	0.10 (0.10 – 0.11)	0.04 (0.04 – 0.04)	0.05 (0.05 – 0.05)	0.11 (0.11 – 0.11)	—	0.06 (0.05 – 0.06)	0.04 (0.03 – 0.04)	0.05 (0.05 – 0.06)	0.31 (0.30 – 0.31)	0.04 (0.04 – 0.05)	0.08 (0.08 – 0.08)
Eastern Europe	0.01 (0.01 – 0.02)	0.01 (0.01 – 0.01)	0.07 (0.07 – 0.08)	0.13 (0.13 – 0.13)	0.03 (0.03 – 0.03)	0.07 (0.07 – 0.07)	0.14 (0.13 – 0.14)	—	0.05 (0.05 – 0.06)	0.03 (0.03 – 0.03)	0.03 (0.03 – 0.03)	0.24 (0.24 – 0.25)	0.14 (0.13 – 0.14)	0.11 (0.11 – 0.11)
Northern Europe	0.01 (0.01 – 0.01)	0.03 (0.03 – 0.03)	0.03 (0.03 – 0.04)	0.14 (0.13 – 0.14)	0.04 (0.04 – 0.04)	0.09 (0.09 – 0.09)	0.26 (0.26 – 0.27)	—	0.06 (0.06 – 0.07)	0.02 (0.02 – 0.02)	0.03 (0.02 – 0.03)	0.28 (0.27 – 0.28)	0.05 (0.05 – 0.06)	0.09 (0.09 – 0.10)
Southern Europe	0.01 (0.01 – 0.01)	0.01 (0.01 – 0.01)	0.05 (0.05 – 0.05)	0.13 (0.12 – 0.13)	0.04 (0.04 – 0.04)	0.09 (0.09 – 0.09)	0.25 (0.24 – 0.25)	—	0.06 (0.06 – 0.06)	0.03 (0.03 – 0.03)	0.03 (0.03 – 0.04)	0.29 (0.29 – 0.30)	0.06 (0.05 – 0.06)	0.09 (0.09 – 0.09)
Western Europe	0.01 (0.01 – 0.01)	0.02 (0.02 – 0.02)	0.04 (0.03 – 0.04)	0.11 (0.11 – 0.12)	0.04 (0.04 – 0.04)	0.11 (0.11 – 0.11)	0.34 (0.34 – 0.35)	—	0.06 (0.06 – 0.06)	0.02 (0.02 – 0.03)	0.03 (0.03 – 0.03)	0.31 (0.31 – 0.32)	0.06 (0.05 – 0.06)	0.08 (0.08 – 0.08)
Australia & New Zealand	0.01 (0.01 – 0.01)	0.02 (0.01 – 0.02)	0.03 (0.03 – 0.03)	0.12 (0.11 – 0.12)	0.04 (0.04 – 0.05)	0.08 (0.07 – 0.09)	0.25 (0.24 – 0.27)	—	0.06 (0.05 – 0.07)	0.03 (0.02 – 0.03)	0.03 (0.03 – 0.04)	0.29 (0.28 – 0.31)	0.04 (0.03 – 0.04)	0.08 (0.07 – 0.09)
Melanesia	0.05 (0.04 – 0.06)	0.03 (0.02 – 0.03)	0.05 (0.04 – 0.05)	0.05 (0.04 – 0.06)	0.10 (0.09 – 0.12)	0.01 (0.01 – 0.02)	0.08 (0.07 – 0.09)	—	0.01 (0.01 – 0.02)	0.04 (0.03 – 0.05)	0.04 (0.03 – 0.05)	0.41 (0.38 – 0.44)	0.28 (0.26 – 0.31)	0.09 (0.08 – 0.11)
South America	0.01 (0.01 – 0.01)	0.01 (0.01 – 0.01)	0.07 (0.06 – 0.07)	0.11 (0.10 – 0.11)	0.04 (0.04 – 0.04)	0.05 (0.05 – 0.05)	0.13 (0.13 – 0.13)	—	0.04 (0.04 – 0.04)	0.03 (0.02 – 0.03)	0.03 (0.03 – 0.03)	0.26 (0.25 – 0.26)	0.16 (0.16 – 0.16)	0.06 (0.06 – 0.06)
Micronesia & Polynesia	0.00 (0.00 – 0.00)	0.01 (0.00 – 0.02)	0.07 (0.03 – 0.12)	0.09 (0.05 – 0.15)	0.09 (0.04 – 0.14)	0.04 (0.01 – 0.08)	0.30 (0.21 – 0.39)	—	0.02 (0.00 – 0.05)	0.05 (0.02 – 0.09)	0.05 (0.02 – 0.09)	0.52 (0.39 – 0.66)	0.17 (0.10 – 0.25)	0.15 (0.08 – 0.22)
CNS central nervous system, UI uncertainty interval

## Sheet: Table S8
Table S8 The leading cause of potential gains in life expectancy (PGLEs) attributable to premature cancer deaths, by country and sex, 2022
Charateristics	Both sexes				Men				Women
	Cancer	PGLEs by premature cancer death (years, 95% UI)	Probability^ [% (95% UI)]		Cancer	PGLEs by premature cancer death (years, 95% UI)	Probability^ [% (95% UI)]		Cancer	PGLEs by premature cancer death (years, 95% UI)	Probability^ [% (95% UI)]
Afghanistan	Breast	0.11 (0.10 – 0.11)	87.64 (86.34 – 88.93)		Stomach	0.09 (0.09 – 0.10)	75.71 (73.44 – 77.98)		Breast	0.26 (0.24 – 0.27)	87.68 (86.33 – 88.91)
Albania	Lung	0.41 (0.38 – 0.44)	74.62 (72.46 – 76.96)		Lung	0.61 (0.56 – 0.66)	77.26 (74.92 – 79.56)		Breast	0.25 (0.22 – 0.29)	65.31 (60.41 – 69.55)
Algeria	Breast	0.23 (0.22 – 0.23)	81.26 (80.16 – 82.34)		Lung	0.27 (0.26 – 0.28)	65.73 (64.16 – 67.15)		Breast	0.47 (0.46 – 0.49)	80.91 (79.79 – 81.96)
Angola	Liver	0.06 (0.06 – 0.07)	88.22 (86.26 – 90.18)		Liver	0.07 (0.06 – 0.07)	85.47 (82.68 – 88.03)		Cervix uteri	0.11 (0.10 – 0.12)	88.05 (85.67 – 90.37)
Argentina	Lung	0.23 (0.22 – 0.24)	61.76 (60.88 – 62.63)		Lung	0.27 (0.26 – 0.28)	63.87 (62.72 – 65.00)		Breast	0.34 (0.33 – 0.35)	64.64 (63.51 – 65.82)
Armenia	Lung	0.27 (0.25 – 0.29)	63.55 (60.64 – 66.39)		Lung	0.36 (0.33 – 0.40)	71.38 (67.74 – 74.66)		Breast	0.28 (0.25 – 0.32)	69.15 (65.20 – 73.28)
Australia	Lung	0.25 (0.24 – 0.26)	42.29 (41.20 – 43.36)		Lung	0.26 (0.25 – 0.28)	41.16 (39.76 – 42.49)		Breast	0.28 (0.26 – 0.29)	54.69 (52.94 – 56.48)
Austria	Lung	0.36 (0.35 – 0.38)	58.12 (56.58 – 59.67)		Lung	0.39 (0.36 – 0.41)	56.13 (54.12 – 58.00)		Lung	0.33 (0.31 – 0.35)	60.55 (58.17 – 62.92)
Azerbaijan	Lung	0.20 (0.19 – 0.21)	64.35 (62.12 – 66.63)		Lung	0.32 (0.30 – 0.34)	65.61 (63.08 – 68.08)		Breast	0.25 (0.23 – 0.27)	85.40 (82.97 – 87.95)
Bahamas	Breast	0.27 (0.20 – 0.34)	62.44 (50.86 – 73.26)		Colorectum	0.16 (0.09 – 0.23)	52.06 (34.66 – 69.08)		Breast	0.58 (0.43 – 0.74)	60.21 (48.83 – 71.85)
Bahrain	Breast	0.11 (0.09 – 0.14)	54.64 (43.70 – 66.57)		Colorectum	0.07 (0.05 – 0.10)	46.08 (29.01 – 65.50)		Breast	0.33 (0.26 – 0.42)	58.69 (48.16 – 70.71)
Bangladesh	Esophagus	0.29 (0.29 – 0.30)	85.81 (85.35 – 86.21)		Esophagus	0.35 (0.35 – 0.36)	88.54 (88.08 – 89.03)		Esophagus	0.22 (0.21 – 0.22)	81.55 (80.69 – 82.39)
Barbados	Breast	0.32 (0.23 – 0.42)	76.88 (67.57 – 84.22)		Prostate	0.27 (0.17 – 0.38)	34.39 (24.46 – 44.68)		Breast	0.65 (0.48 – 0.86)	76.39 (67.37 – 83.57)
Belarus	Lung	0.28 (0.27 – 0.29)	74.78 (73.37 – 76.06)		Lung	0.42 (0.40 – 0.43)	77.28 (75.89 – 78.53)		Breast	0.25 (0.23 – 0.27)	76.04 (73.81 – 77.99)
Belgium	Lung	0.38 (0.37 – 0.40)	53.76 (52.48 – 55.18)		Lung	0.42 (0.40 – 0.44)	49.62 (47.98 – 51.23)		Lung	0.34 (0.32 – 0.36)	59.92 (57.67 – 61.96)
Belize	Lung	0.10 (0.06 – 0.15)	71.61 (52.65 – 87.48)		Lung	0.12 (0.07 – 0.19)	72.83 (51.12 – 90.12)		Cervix uteri	0.22 (0.13 – 0.33)	71.56 (51.96 – 89.33)
Benin	Breast	0.12 (0.11 – 0.13)	90.68 (88.61 – 92.57)		Liver	0.09 (0.08 – 0.11)	74.20 (70.11 – 78.36)		Breast	0.25 (0.23 – 0.28)	90.80 (88.84 – 92.47)
Bhutan	Stomach	0.17 (0.13 – 0.22)	69.78 (59.75 – 77.75)		Stomach	0.20 (0.14 – 0.27)	72.52 (60.12 – 81.80)		Cervix uteri	0.14 (0.09 – 0.21)	86.22 (70.80 – 95.97)
Bolivia (Plurinational State of)	Cervix uteri	0.12 (0.12 – 0.13)	91.46 (90.33 – 92.61)		Stomach	0.05 (0.04 – 0.06)	78.48 (74.40 – 81.88)		Cervix uteri	0.28 (0.26 – 0.30)	89.91 (88.42 – 91.22)
Bosnia and Herzegovina	Lung	0.41 (0.38 – 0.43)	77.53 (75.70 – 79.09)		Lung	0.58 (0.54 – 0.62)	78.02 (76.04 – 79.86)		Breast	0.26 (0.23 – 0.29)	77.03 (73.78 – 80.12)
Botswana	Cervix uteri	0.17 (0.15 – 0.20)	79.85 (74.87 – 84.49)		Esophagus	0.10 (0.08 – 0.13)	69.90 (60.01 – 79.46)		Cervix uteri	0.35 (0.30 – 0.40)	79.64 (74.36 – 84.42)
Brazil	Lung	0.15 (0.14 – 0.15)	60.26 (59.72 – 60.73)		Lung	0.14 (0.14 – 0.15)	59.64 (59.00 – 60.33)		Breast	0.26 (0.25 – 0.26)	74.93 (74.38 – 75.49)
Brunei Darussalam	Lung	0.20 (0.14 – 0.26)	48.91 (37.75 – 60.19)		Lung	0.20 (0.13 – 0.28)	54.62 (41.37 – 68.61)		Breast	0.25 (0.16 – 0.34)	72.74 (55.62 – 88.27)
Bulgaria	Lung	0.30 (0.29 – 0.32)	81.89 (80.77 – 82.89)		Lung	0.38 (0.36 – 0.39)	81.74 (80.50 – 82.89)		Breast	0.24 (0.22 – 0.26)	76.28 (73.88 – 78.61)
Burkina Faso	Breast	0.12 (0.11 – 0.13)	85.17 (83.21 – 87.02)		Liver	0.13 (0.12 – 0.14)	83.33 (80.86 – 85.71)		Breast	0.24 (0.23 – 0.26)	85.25 (83.42 – 87.13)
Burundi	Cervix uteri	0.21 (0.20 – 0.22)	84.75 (82.60 – 86.70)		Esophagus	0.09 (0.07 – 0.10)	76.87 (71.23 – 81.64)		Cervix uteri	0.44 (0.41 – 0.47)	84.40 (82.25 – 86.36)
Cambodia	Liver	0.31 (0.30 – 0.33)	75.31 (73.86 – 76.67)		Liver	0.46 (0.44 – 0.48)	80.64 (79.00 – 82.21)		Breast	0.20 (0.18 – 0.21)	82.00 (79.57 – 84.23)
Cameroon	Breast	0.16 (0.16 – 0.17)	85.31 (83.88 – 86.71)		Liver	0.08 (0.08 – 0.09)	79.04 (75.84 – 81.97)		Breast	0.35 (0.33 – 0.37)	85.50 (84.02 – 86.93)
Canada	Lung	0.30 (0.29 – 0.30)	33.39 (32.77 – 34.05)		Lung	0.29 (0.28 – 0.30)	33.99 (33.09 – 34.86)		Lung	0.29 (0.28 – 0.30)	32.96 (31.98 – 33.85)
Cabo Verde	Cervix uteri	0.08 (0.05 – 0.12)	65.13 (45.14 – 84.66)		Esophagus	0.12 (0.07 – 0.18)	68.17 (46.50 – 87.82)		Cervix uteri	0.19 (0.11 – 0.27)	67.26 (48.34 – 85.50)
Central African Republic	Breast	0.12 (0.11 – 0.14)	83.89 (80.45 – 86.97)		Liver	0.07 (0.06 – 0.08)	82.43 (75.83 – 88.43)		Breast	0.27 (0.24 – 0.30)	83.78 (80.18 – 86.98)
Chad	Liver	0.19 (0.18 – 0.20)	91.39 (90.23 – 92.57)		Prostate	0.22 (0.20 – 0.23)	70.43 (68.19 – 72.38)		Cervix uteri	0.25 (0.23 – 0.26)	96.28 (95.19 – 97.19)
Chile	Lung	0.15 (0.14 – 0.16)	44.55 (43.04 – 46.23)		Stomach	0.20 (0.19 – 0.21)	44.77 (42.91 – 46.79)		Breast	0.22 (0.20 – 0.23)	61.82 (59.70 – 64.13)
China	Lung	0.37 (0.37 – 0.37)	51.39 (51.27 – 51.50)		Lung	0.48 (0.48 – 0.48)	55.53 (55.39 – 55.68)		Lung	0.22 (0.21 – 0.22)	44.75 (44.53 – 44.99)
Colombia	Stomach	0.12 (0.12 – 0.13)	60.64 (59.52 – 61.87)		Stomach	0.14 (0.14 – 0.15)	64.47 (63.09 – 66.00)		Breast	0.25 (0.24 – 0.26)	74.41 (73.24 – 75.64)
Comoros	Cervix uteri	0.21 (0.17 – 0.26)	84.94 (78.52 – 91.04)		Esophagus	0.11 (0.07 – 0.16)	83.61 (69.00 – 93.50)		Cervix uteri	0.47 (0.37 – 0.58)	84.16 (76.89 – 90.26)
Congo	Breast	0.09 (0.08 – 0.10)	92.38 (89.15 – 95.50)		Liver	0.11 (0.09 – 0.13)	80.03 (73.59 – 85.85)		Breast	0.19 (0.16 – 0.21)	92.59 (89.15 – 95.55)
Democratic Republic of the Congo	Cervix uteri	0.12 (0.12 – 0.13)	83.17 (82.34 – 83.98)		Liver	0.08 (0.07 – 0.08)	81.49 (79.80 – 82.90)		Cervix uteri	0.27 (0.26 – 0.28)	82.54 (81.74 – 83.37)
Costa Rica	Stomach	0.13 (0.12 – 0.14)	56.57 (53.23 – 60.04)		Stomach	0.15 (0.13 – 0.17)	59.85 (55.38 – 64.02)		Breast	0.20 (0.18 – 0.23)	68.24 (63.58 – 72.38)
Croatia	Lung	0.50 (0.48 – 0.53)	65.85 (64.17 – 67.64)		Lung	0.64 (0.60 – 0.68)	63.72 (61.51 – 65.74)		Lung	0.33 (0.29 – 0.36)	67.47 (64.07 – 70.33)
Cuba	Lung	0.35 (0.33 – 0.36)	54.06 (52.76 – 55.45)		Lung	0.38 (0.36 – 0.40)	54.10 (52.41 – 55.91)		Lung	0.30 (0.29 – 0.32)	54.83 (52.73 – 56.96)
Cyprus	Lung	0.37 (0.33 – 0.42)	52.41 (48.11 – 56.77)		Lung	0.52 (0.44 – 0.60)	52.27 (46.93 – 57.30)		Breast	0.35 (0.28 – 0.42)	52.01 (44.79 – 58.43)
Czechia	Lung	0.30 (0.29 – 0.32)	64.06 (62.74 – 65.28)		Lung	0.34 (0.32 – 0.36)	65.50 (63.83 – 67.00)		Lung	0.24 (0.22 – 0.26)	62.30 (60.08 – 64.50)
Côte d'Ivoire	Breast	0.14 (0.14 – 0.15)	86.30 (84.89 – 87.67)		Prostate	0.13 (0.12 – 0.14)	51.81 (49.63 – 54.19)		Breast	0.32 (0.30 – 0.33)	85.55 (84.09 – 87.06)
Denmark	Lung	0.40 (0.38 – 0.42)	50.05 (48.32 – 51.58)		Lung	0.35 (0.33 – 0.38)	48.37 (45.98 – 50.84)		Lung	0.44 (0.41 – 0.48)	52.10 (49.61 – 54.54)
Djibouti	Breast	0.15 (0.11 – 0.18)	85.38 (78.07 – 92.23)		Colorectum	0.05 (0.03 – 0.08)	78.67 (60.20 – 92.56)		Breast	0.34 (0.27 – 0.42)	85.05 (77.48 – 91.55)
Dominican Republic	Breast	0.22 (0.21 – 0.24)	71.89 (69.68 – 74.12)		Prostate	0.16 (0.14 – 0.17)	21.67 (19.93 – 23.57)		Breast	0.49 (0.46 – 0.52)	70.45 (68.10 – 72.75)
Ecuador	Stomach	0.13 (0.12 – 0.14)	43.81 (41.62 – 46.08)		Stomach	0.14 (0.13 – 0.16)	46.41 (43.54 – 49.16)		Breast	0.24 (0.23 – 0.26)	68.54 (65.82 – 71.23)
Egypt	Liver	0.38 (0.38 – 0.39)	81.15 (80.72 – 81.53)		Liver	0.45 (0.44 – 0.46)	84.07 (83.57 – 84.54)		Breast	0.32 (0.31 – 0.32)	82.18 (81.53 – 82.86)
El Salvador	Cervix uteri	0.08 (0.07 – 0.09)	77.29 (73.26 – 80.71)		Stomach	0.07 (0.06 – 0.08)	58.87 (52.70 – 64.63)		Cervix uteri	0.15 (0.13 – 0.17)	75.32 (70.98 – 79.10)
Equatorial Guinea	Breast	0.12 (0.09 – 0.15)	86.24 (79.02 – 92.23)		Liver	0.12 (0.08 – 0.15)	83.17 (72.51 – 91.70)		Breast	0.30 (0.24 – 0.37)	86.36 (79.46 – 92.30)
Eritrea	Breast	0.18 (0.15 – 0.20)	82.95 (78.65 – 86.80)		Colorectum	0.06 (0.04 – 0.08)	77.94 (67.94 – 86.82)		Breast	0.37 (0.32 – 0.42)	82.91 (78.86 – 86.92)
Estonia	Lung	0.31 (0.28 – 0.36)	55.39 (50.85 – 59.49)		Lung	0.46 (0.40 – 0.53)	55.76 (51.05 – 60.37)		Breast	0.26 (0.21 – 0.32)	55.42 (48.03 – 61.38)
Eswatini	Cervix uteri	0.30 (0.26 – 0.34)	88.03 (84.46 – 91.26)		Kaposi sarcoma	0.06 (0.04 – 0.09)	61.28 (45.49 – 76.37)		Cervix uteri	0.75 (0.64 – 0.86)	88.32 (84.83 – 91.38)
Ethiopia	Breast	0.19 (0.19 – 0.19)	85.97 (85.36 – 86.56)		Colorectum	0.08 (0.07 – 0.08)	77.78 (76.22 – 79.24)		Breast	0.42 (0.41 – 0.43)	85.57 (84.94 – 86.31)
Fiji	Breast	0.25 (0.21 – 0.29)	80.93 (75.11 – 86.28)		Liver	0.13 (0.09 – 0.17)	79.52 (68.01 – 89.08)		Breast	0.55 (0.46 – 0.66)	80.47 (74.21 – 86.08)
Finland	Lung	0.23 (0.21 – 0.24)	47.96 (45.91 – 50.24)		Lung	0.27 (0.25 – 0.30)	48.86 (46.00 – 51.60)		Breast	0.27 (0.24 – 0.30)	60.51 (57.15 – 64.02)
Guadeloupe	Breast	0.23 (0.15 – 0.31)	73.51 (62.19 – 82.00)		Lung	0.27 (0.19 – 0.36)	66.02 (53.97 – 76.17)		Breast	0.44 (0.30 – 0.61)	71.33 (59.92 – 80.76)
French Guiana	Lung	0.19 (0.11 – 0.28)	66.02 (49.06 – 82.36)		Lung	0.26 (0.15 – 0.39)	67.54 (47.73 – 86.28)		Breast	0.28 (0.15 – 0.43)	57.81 (36.48 – 78.74)
Réunion	Lung	0.34 (0.29 – 0.40)	51.69 (46.15 – 57.54)		Lung	0.49 (0.40 – 0.57)	51.16 (44.48 – 57.93)		Breast	0.34 (0.25 – 0.44)	68.69 (58.57 – 78.58)
Martinique	Breast	0.24 (0.16 – 0.32)	69.19 (57.61 – 79.41)		Lung	0.22 (0.14 – 0.32)	61.28 (47.46 – 74.28)		Breast	0.46 (0.32 – 0.64)	67.52 (56.15 – 76.99)
New Caledonia	Lung	0.58 (0.44 – 0.73)	50.54 (40.25 – 61.30)		Lung	0.73 (0.55 – 0.95)	57.46 (45.24 – 68.70)		Breast	0.43 (0.28 – 0.63)	52.95 (33.54 – 75.56)
French Polynesia	Lung	0.55 (0.44 – 0.67)	68.28 (59.59 – 76.48)		Lung	0.74 (0.56 – 0.92)	69.47 (60.32 – 78.89)		Breast	0.49 (0.33 – 0.67)	74.63 (60.77 – 86.69)
France	Lung	0.51 (0.50 – 0.52)	59.39 (58.85 – 59.87)		Lung	0.63 (0.62 – 0.65)	58.75 (58.14 – 59.37)		Lung	0.36 (0.35 – 0.37)	60.72 (59.87 – 61.60)
Gabon	Liver	0.12 (0.10 – 0.14)	84.80 (79.04 – 89.89)		Liver	0.12 (0.10 – 0.16)	85.12 (77.27 – 92.25)		Cervix uteri	0.23 (0.19 – 0.29)	78.89 (72.03 – 84.96)
Georgia	Lung	0.22 (0.20 – 0.24)	75.76 (73.35 – 78.13)		Lung	0.32 (0.30 – 0.35)	79.36 (76.76 – 81.84)		Breast	0.36 (0.33 – 0.39)	77.77 (75.28 – 80.26)
Germany	Lung	0.38 (0.37 – 0.38)	58.30 (57.85 – 58.76)		Lung	0.41 (0.40 – 0.42)	57.62 (57.02 – 58.18)		Lung	0.33 (0.32 – 0.34)	59.78 (59.07 – 60.49)
Ghana	Liver	0.17 (0.16 – 0.17)	72.70 (71.20 – 74.20)		Liver	0.23 (0.22 – 0.25)	77.94 (76.16 – 79.75)		Breast	0.31 (0.30 – 0.33)	87.80 (86.36 – 89.17)
Greece	Lung	0.40 (0.38 – 0.41)	54.45 (53.23 – 55.66)		Lung	0.55 (0.52 – 0.57)	54.61 (53.21 – 56.07)		Breast	0.28 (0.26 – 0.31)	51.35 (49.05 – 53.57)
Guam	Lung	0.42 (0.29 – 0.58)	37.14 (26.58 – 48.83)		Lung	0.53 (0.33 – 0.74)	42.90 (27.85 – 58.06)		Breast	0.33 (0.16 – 0.56)	39.42 (19.54 – 60.00)
Guatemala	Liver	0.14 (0.13 – 0.15)	61.74 (59.56 – 63.81)		Liver	0.12 (0.11 – 0.13)	63.42 (60.48 – 66.49)		Cervix uteri	0.20 (0.19 – 0.22)	79.18 (76.84 – 81.54)
Guinea	Liver	0.26 (0.25 – 0.28)	91.25 (90.02 – 92.38)		Liver	0.35 (0.32 – 0.37)	91.32 (89.73 – 92.80)		Cervix uteri	0.46 (0.43 – 0.48)	82.78 (81.00 – 84.46)
Guinea-Bissau	Cervix uteri	0.14 (0.12 – 0.16)	84.79 (79.61 – 89.53)		Liver	0.15 (0.12 – 0.19)	84.19 (76.12 – 90.90)		Cervix uteri	0.29 (0.24 – 0.34)	85.33 (80.13 – 90.05)
Guyana	Breast	0.10 (0.07 – 0.13)	83.65 (74.43 – 90.80)		Colorectum	0.04 (0.02 – 0.06)	70.72 (49.91 – 85.70)		Breast	0.23 (0.16 – 0.30)	82.00 (73.03 – 90.44)
Haiti	Stomach	0.08 (0.07 – 0.08)	76.86 (74.04 – 79.52)		Stomach	0.10 (0.09 – 0.11)	85.13 (82.41 – 87.54)		Breast	0.16 (0.15 – 0.18)	74.72 (71.59 – 77.35)
Honduras	Cervix uteri	0.13 (0.12 – 0.14)	87.99 (85.83 – 90.18)		Stomach	0.10 (0.09 – 0.12)	68.23 (63.97 – 72.51)		Cervix uteri	0.28 (0.26 – 0.31)	87.07 (84.68 – 89.39)
Hungary	Lung	0.58 (0.56 – 0.60)	71.99 (71.04 – 72.85)		Lung	0.62 (0.59 – 0.65)	73.15 (72.03 – 74.30)		Lung	0.50 (0.47 – 0.52)	70.43 (69.05 – 71.89)
Iceland	Lung	0.23 (0.16 – 0.30)	43.29 (33.83 – 52.53)		Lung	0.24 (0.14 – 0.35)	49.50 (35.64 – 63.09)		Breast	0.33 (0.20 – 0.48)	50.50 (36.23 – 62.28)
India	Breast	0.09 (0.09 – 0.09)	82.17 (81.96 – 82.39)		Lip, oral cavity	0.11 (0.11 – 0.11)	87.13 (86.90 – 87.39)		Breast	0.20 (0.19 – 0.20)	81.68 (81.45 – 81.92)
Indonesia	Lung	0.11 (0.11 – 0.11)	71.70 (71.27 – 72.16)		Lung	0.14 (0.14 – 0.15)	74.05 (73.54 – 74.55)		Breast	0.23 (0.23 – 0.24)	87.84 (87.44 – 88.23)
Iran (Islamic Republic of)	Stomach	0.15 (0.15 – 0.16)	52.71 (51.85 – 53.53)		Stomach	0.18 (0.17 – 0.18)	59.77 (58.74 – 60.80)		Breast	0.22 (0.22 – 0.23)	79.64 (78.52 – 80.64)
Iraq	Breast	0.19 (0.18 – 0.19)	81.27 (80.01 – 82.62)		Lung	0.18 (0.17 – 0.19)	65.99 (63.91 – 68.01)		Breast	0.39 (0.38 – 0.41)	80.60 (79.30 – 81.89)
Ireland	Lung	0.29 (0.27 – 0.31)	43.70 (41.44 – 45.84)		Lung	0.30 (0.27 – 0.33)	45.81 (42.43 – 48.95)		Breast	0.34 (0.31 – 0.38)	52.40 (49.02 – 56.04)
Israel	Lung	0.23 (0.21 – 0.24)	48.37 (45.99 – 50.78)		Lung	0.30 (0.27 – 0.32)	51.73 (49.00 – 54.37)		Breast	0.35 (0.31 – 0.38)	54.52 (51.69 – 57.54)
Italy	Lung	0.30 (0.29 – 0.30)	42.84 (42.30 – 43.43)		Lung	0.35 (0.35 – 0.36)	40.36 (39.72 – 41.05)		Breast	0.31 (0.30 – 0.32)	48.42 (47.51 – 49.35)
Jamaica	Breast	0.28 (0.25 – 0.30)	85.07 (82.62 – 87.28)		Lung	0.15 (0.13 – 0.18)	74.27 (69.02 – 78.74)		Breast	0.58 (0.53 – 0.64)	83.56 (80.95 – 86.09)
Japan	Colorectum	0.19 (0.18 – 0.19)	36.23 (35.71 – 36.70)		Lung	0.24 (0.24 – 0.25)	29.67 (29.23 – 30.11)		Breast	0.27 (0.26 – 0.28)	63.00 (62.30 – 63.74)
Jordan	Lung	0.19 (0.17 – 0.20)	73.21 (70.69 – 75.79)		Lung	0.28 (0.25 – 0.30)	75.79 (72.75 – 78.58)		Breast	0.39 (0.36 – 0.42)	82.64 (79.79 – 85.24)
Kazakhstan	Lung	0.18 (0.17 – 0.18)	78.00 (76.68 – 79.35)		Lung	0.27 (0.26 – 0.28)	78.90 (77.34 – 80.53)		Breast	0.20 (0.19 – 0.21)	85.39 (83.74 – 87.00)
Kenya	Cervix uteri	0.12 (0.12 – 0.13)	84.42 (83.18 – 85.60)		Esophagus	0.07 (0.07 – 0.08)	66.07 (63.57 – 68.38)		Cervix uteri	0.28 (0.27 – 0.29)	84.28 (83.02 – 85.57)
Dem. People's Republic of Korea	Lung	0.40 (0.39 – 0.41)	58.51 (57.62 – 59.37)		Lung	0.47 (0.46 – 0.48)	59.88 (58.54 – 61.27)		Lung	0.32 (0.31 – 0.34)	54.07 (52.73 – 55.34)
Republic of Korea	Lung	0.22 (0.21 – 0.22)	27.61 (27.05 – 28.20)		Liver	0.32 (0.31 – 0.32)	55.86 (54.78 – 56.90)		Breast	0.18 (0.17 – 0.19)	73.12 (71.48 – 74.75)
Kuwait	Breast	0.10 (0.08 – 0.11)	53.67 (45.11 – 64.44)		Lung	0.09 (0.07 – 0.10)	49.82 (39.83 – 61.03)		Breast	0.32 (0.28 – 0.37)	55.05 (45.37 – 64.29)
Kyrgyzstan	Stomach	0.16 (0.15 – 0.17)	74.53 (71.25 – 77.59)		Stomach	0.19 (0.17 – 0.21)	77.83 (74.02 – 81.75)		Cervix uteri	0.16 (0.14 – 0.18)	87.47 (83.71 – 91.15)
Lao People's Democratic Republic	Liver	0.31 (0.29 – 0.32)	77.87 (75.70 – 79.96)		Liver	0.42 (0.39 – 0.45)	80.38 (77.89 – 82.86)		Breast	0.20 (0.18 – 0.23)	83.03 (79.23 – 86.34)
Latvia	Lung	0.29 (0.26 – 0.32)	64.65 (61.44 – 67.66)		Lung	0.43 (0.38 – 0.48)	64.79 (61.20 – 68.47)		Breast	0.32 (0.27 – 0.37)	67.52 (62.55 – 71.87)
Lebanon	Lung	0.23 (0.21 – 0.24)	69.45 (67.04 – 71.75)		Lung	0.24 (0.22 – 0.26)	70.29 (67.35 – 73.27)		Breast	0.40 (0.37 – 0.43)	82.68 (80.14 – 84.97)
Lesotho	Cervix uteri	0.18 (0.16 – 0.20)	83.07 (79.45 – 86.58)		Kaposi sarcoma	0.04 (0.03 – 0.05)	57.94 (46.21 – 72.21)		Cervix uteri	0.40 (0.36 – 0.45)	83.36 (79.48 – 86.79)
Liberia	Liver	0.18 (0.16 – 0.20)	88.70 (86.14 – 91.33)		Liver	0.22 (0.20 – 0.25)	89.39 (86.05 – 92.19)		Cervix uteri	0.33 (0.30 – 0.36)	84.62 (81.57 – 87.50)
Libya	Lung	0.15 (0.13 – 0.16)	58.36 (54.95 – 61.79)		Lung	0.22 (0.20 – 0.25)	58.20 (54.38 – 61.63)		Breast	0.24 (0.21 – 0.26)	79.23 (75.49 – 83.15)
Lithuania	Lung	0.28 (0.26 – 0.30)	71.12 (68.63 – 73.51)		Lung	0.39 (0.35 – 0.43)	72.98 (69.93 – 75.49)		Breast	0.29 (0.24 – 0.33)	73.22 (69.29 – 77.25)
Luxembourg	Lung	0.36 (0.30 – 0.43)	50.09 (44.33 – 56.41)		Lung	0.38 (0.29 – 0.47)	47.90 (39.35 – 56.51)		Lung	0.34 (0.25 – 0.44)	52.97 (43.12 – 63.13)
North Macedonia	Lung	0.38 (0.35 – 0.41)	81.37 (79.20 – 83.25)		Lung	0.51 (0.47 – 0.56)	82.50 (80.16 – 84.80)		Breast	0.33 (0.28 – 0.37)	79.86 (76.35 – 83.42)
Madagascar	Cervix uteri	0.19 (0.18 – 0.20)	80.59 (79.19 – 81.92)		Prostate	0.09 (0.08 – 0.10)	45.40 (42.71 – 48.09)		Cervix uteri	0.41 (0.39 – 0.43)	79.82 (78.36 – 81.32)
Malawi	Cervix uteri	0.39 (0.37 – 0.40)	87.35 (86.31 – 88.39)		Esophagus	0.18 (0.17 – 0.20)	86.96 (85.18 – 89.10)		Cervix uteri	0.87 (0.84 – 0.90)	87.13 (86.07 – 88.22)
Malaysia	Breast	0.17 (0.16 – 0.18)	73.93 (72.44 – 75.31)		Lung	0.23 (0.22 – 0.24)	58.61 (57.07 – 60.21)		Breast	0.38 (0.37 – 0.40)	72.72 (71.29 – 74.23)
Maldives	Lung	0.18 (0.11 – 0.25)	51.02 (36.34 – 67.32)		Lung	0.24 (0.13 – 0.36)	50.77 (32.17 – 70.19)		Cervix uteri	0.34 (0.20 – 0.49)	84.21 (67.05 – 99.73)
Mali	Cervix uteri	0.15 (0.14 – 0.16)	86.70 (85.16 – 88.25)		Stomach	0.13 (0.12 – 0.14)	84.25 (81.66 – 86.35)		Cervix uteri	0.30 (0.29 – 0.32)	86.48 (84.83 – 87.90)
Malta	Lung	0.28 (0.21 – 0.35)	49.62 (41.46 – 57.42)		Lung	0.32 (0.22 – 0.43)	44.48 (34.02 – 52.96)		Breast	0.31 (0.21 – 0.44)	50.44 (37.46 – 62.08)
Mauritania	Breast	0.13 (0.11 – 0.14)	85.49 (81.84 – 89.08)		Liver	0.13 (0.11 – 0.15)	87.14 (82.45 – 91.84)		Breast	0.27 (0.24 – 0.31)	85.60 (81.82 – 88.98)
Mauritius	Breast	0.16 (0.13 – 0.19)	74.07 (68.47 – 79.52)		Lung	0.12 (0.09 – 0.15)	63.09 (54.44 – 71.60)		Breast	0.36 (0.30 – 0.43)	74.60 (68.98 – 80.08)
Mexico	Breast	0.10 (0.10 – 0.10)	77.47 (76.58 – 78.29)		Colorectum	0.08 (0.07 – 0.08)	63.33 (61.87 – 64.74)		Breast	0.21 (0.21 – 0.22)	76.30 (75.44 – 77.18)
Republic of Moldova	Lung	0.21 (0.19 – 0.22)	82.31 (80.22 – 84.13)		Lung	0.29 (0.26 – 0.31)	86.26 (84.47 – 87.98)		Breast	0.24 (0.22 – 0.27)	75.66 (72.04 – 79.09)
Mongolia	Liver	0.93 (0.88 – 0.98)	59.06 (56.75 – 61.36)		Liver	0.96 (0.89 – 1.02)	71.31 (68.49 – 74.23)		Liver	0.83 (0.76 – 0.90)	47.28 (43.87 – 50.79)
Montenegro	Lung	0.48 (0.41 – 0.55)	70.97 (65.37 – 75.27)		Lung	0.60 (0.50 – 0.70)	73.29 (66.74 – 78.31)		Breast	0.43 (0.34 – 0.54)	64.99 (56.79 – 72.60)
Morocco	Lung	0.28 (0.27 – 0.28)	70.99 (69.96 – 71.95)		Lung	0.46 (0.44 – 0.47)	72.03 (71.00 – 73.10)		Breast	0.37 (0.35 – 0.38)	78.80 (77.55 – 79.98)
Mozambique	Cervix uteri	0.25 (0.24 – 0.25)	86.05 (85.03 – 86.98)		Kaposi sarcoma	0.12 (0.12 – 0.13)	56.51 (54.08 – 58.94)		Cervix uteri	0.51 (0.50 – 0.53)	85.77 (84.76 – 86.69)
Myanmar	Lung	0.14 (0.14 – 0.14)	68.36 (67.28 – 69.33)		Liver	0.16 (0.16 – 0.17)	80.35 (79.10 – 81.51)		Cervix uteri	0.24 (0.23 – 0.25)	87.56 (86.56 – 88.52)
Namibia	Breast	0.11 (0.10 – 0.13)	87.12 (82.98 – 90.89)		Kaposi sarcoma	0.10 (0.08 – 0.12)	66.14 (57.23 – 74.32)		Breast	0.25 (0.22 – 0.29)	86.24 (81.59 – 90.03)
Nepal	Lung	0.09 (0.08 – 0.09)	66.06 (64.13 – 67.91)		Lung	0.11 (0.10 – 0.12)	69.50 (67.21 – 71.89)		Cervix uteri	0.16 (0.15 – 0.17)	86.97 (85.34 – 88.58)
New Zealand	Lung	0.33 (0.30 – 0.35)	43.89 (41.69 – 46.13)		Lung	0.32 (0.29 – 0.35)	42.36 (39.23 – 45.24)		Breast	0.37 (0.34 – 0.42)	60.02 (56.39 – 63.33)
Nicaragua	Liver	0.11 (0.10 – 0.12)	55.43 (51.24 – 60.00)		Liver	0.11 (0.10 – 0.13)	58.12 (52.53 – 64.00)		Breast	0.22 (0.19 – 0.24)	79.00 (74.70 – 83.08)
Niger	Breast	0.13 (0.13 – 0.14)	85.06 (83.32 – 86.76)		Liver	0.14 (0.13 – 0.15)	84.72 (82.51 – 86.93)		Breast	0.28 (0.26 – 0.30)	84.50 (82.77 – 86.07)
Nigeria	Breast	0.13 (0.13 – 0.13)	87.26 (86.76 – 87.74)		Prostate	0.09 (0.09 – 0.09)	48.86 (47.94 – 49.81)		Breast	0.26 (0.26 – 0.27)	87.32 (86.82 – 87.81)
Norway	Lung	0.24 (0.23 – 0.26)	38.00 (35.91 – 39.98)		Lung	0.23 (0.21 – 0.26)	37.87 (35.10 – 40.80)		Lung	0.26 (0.23 – 0.28)	38.38 (35.43 – 41.38)
Oman	Colorectum	0.10 (0.08 – 0.11)	75.97 (69.46 – 81.95)		Colorectum	0.10 (0.09 – 0.12)	76.28 (67.98 – 83.91)		Breast	0.26 (0.22 – 0.30)	84.44 (78.87 – 89.08)
Pakistan	Breast	0.13 (0.13 – 0.13)	86.83 (86.34 – 87.29)		Lip, oral cavity	0.11 (0.10 – 0.11)	90.09 (89.43 – 90.74)		Breast	0.30 (0.29 – 0.30)	85.64 (85.09 – 86.17)
Panama	Breast	0.10 (0.09 – 0.12)	65.08 (59.60 – 69.92)		Stomach	0.09 (0.08 – 0.11)	46.37 (39.43 – 53.01)		Breast	0.22 (0.19 – 0.25)	63.60 (58.18 – 68.82)
Papua New Guinea	Breast	0.17 (0.16 – 0.18)	82.27 (79.82 – 84.75)		Liver	0.13 (0.12 – 0.15)	78.78 (74.95 – 82.68)		Breast	0.40 (0.36 – 0.42)	80.46 (77.62 – 83.21)
Paraguay	Cervix uteri	0.13 (0.12 – 0.14)	81.96 (78.98 – 84.58)		Lung	0.14 (0.12 – 0.16)	64.34 (60.47 – 68.00)		Cervix uteri	0.30 (0.27 – 0.33)	80.65 (77.81 – 83.49)
Peru	Stomach	0.11 (0.10 – 0.11)	53.96 (52.45 – 55.40)		Stomach	0.11 (0.10 – 0.12)	54.34 (52.15 – 56.24)		Cervix uteri	0.22 (0.21 – 0.23)	76.80 (75.32 – 78.37)
Philippines	Lung	0.26 (0.26 – 0.27)	69.43 (68.80 – 70.02)		Lung	0.36 (0.35 – 0.37)	69.71 (68.91 – 70.51)		Breast	0.35 (0.34 – 0.36)	75.90 (75.13 – 76.61)
Poland	Lung	0.46 (0.45 – 0.47)	65.13 (64.55 – 65.69)		Lung	0.51 (0.50 – 0.52)	65.35 (64.64 – 66.09)		Lung	0.36 (0.35 – 0.37)	65.03 (64.08 – 66.00)
Portugal	Lung	0.35 (0.34 – 0.37)	58.34 (56.96 – 59.69)		Lung	0.49 (0.47 – 0.52)	58.95 (57.30 – 60.59)		Breast	0.33 (0.31 – 0.35)	58.51 (56.33 – 60.67)
Puerto Rico	Colorectum	0.22 (0.20 – 0.25)	50.40 (46.81 – 53.68)		Colorectum	0.28 (0.24 – 0.31)	61.08 (56.74 – 65.25)		Breast	0.35 (0.31 – 0.40)	62.79 (58.28 – 66.77)
Qatar	Lung	0.08 (0.06 – 0.10)	46.94 (33.95 – 62.56)		Lung	0.08 (0.06 – 0.11)	53.28 (33.87 – 77.61)		Breast	0.29 (0.21 – 0.38)	75.74 (56.78 – 92.52)
Romania	Lung	0.39 (0.38 – 0.40)	78.02 (77.29 – 78.73)		Lung	0.51 (0.49 – 0.52)	79.41 (78.57 – 80.21)		Breast	0.28 (0.27 – 0.30)	72.08 (70.75 – 73.49)
Russian Federation	Lung	0.22 (0.21 – 0.22)	75.00 (74.60 – 75.38)		Lung	0.29 (0.29 – 0.29)	76.54 (76.10 – 76.93)		Breast	0.23 (0.23 – 0.24)	76.66 (76.11 – 77.18)
Rwanda	Cervix uteri	0.11 (0.10 – 0.12)	88.81 (86.41 – 91.17)		Prostate	0.10 (0.09 – 0.11)	42.31 (38.39 – 46.31)		Cervix uteri	0.23 (0.21 – 0.25)	89.50 (87.33 – 91.79)
Saint Lucia	Breast	0.14 (0.08 – 0.23)	87.05 (72.30 – 95.73)		Lung	0.14 (0.07 – 0.24)	82.14 (62.68 – 95.35)		Breast	0.32 (0.18 – 0.49)	84.24 (67.86 – 94.69)
Samoa	Lung	0.27 (0.16 – 0.38)	60.70 (45.92 – 75.72)		Lung	0.34 (0.20 – 0.54)	63.12 (44.27 – 81.87)		Breast	0.51 (0.29 – 0.75)	79.57 (62.01 – 93.86)
Sao Tome and Principe	Stomach	0.20 (0.11 – 0.32)	100.00 (100.00 – 100.00)		Stomach	0.25 (0.11 – 0.42)	100.00 (100.00 – 100.00)		Cervix uteri	0.23 (0.09 – 0.41)	78.20 (45.02 – 98.78)
Saudi Arabia	Colorectum	0.10 (0.10 – 0.11)	66.09 (63.58 – 68.58)		Colorectum	0.10 (0.10 – 0.11)	65.32 (62.11 – 68.36)		Breast	0.17 (0.16 – 0.18)	77.84 (74.77 – 80.92)
Senegal	Cervix uteri	0.18 (0.17 – 0.19)	84.38 (82.73 – 86.15)		Liver	0.19 (0.18 – 0.21)	89.29 (87.02 – 91.38)		Cervix uteri	0.36 (0.33 – 0.38)	83.45 (81.43 – 85.44)
Serbia	Lung	0.49 (0.47 – 0.51)	81.10 (80.19 – 81.90)		Lung	0.60 (0.57 – 0.62)	83.22 (82.31 – 84.16)		Lung	0.33 (0.31 – 0.35)	78.89 (77.35 – 80.46)
Sierra Leone	Cervix uteri	0.08 (0.07 – 0.08)	91.79 (88.67 – 94.53)		Liver	0.09 (0.08 – 0.10)	74.36 (68.52 – 79.32)		Cervix uteri	0.16 (0.14 – 0.18)	91.96 (89.03 – 94.75)
Singapore	Lung	0.32 (0.30 – 0.34)	30.92 (29.29 – 32.65)		Lung	0.39 (0.36 – 0.42)	31.54 (29.33 – 33.82)		Breast	0.46 (0.43 – 0.50)	60.36 (57.17 – 63.76)
Slovakia	Lung	0.24 (0.23 – 0.26)	63.96 (62.04 – 65.83)		Lung	0.30 (0.28 – 0.32)	63.28 (60.69 – 65.81)		Breast	0.28 (0.26 – 0.31)	61.02 (58.08 – 63.65)
Slovenia	Lung	0.48 (0.44 – 0.52)	59.33 (56.62 – 62.08)		Lung	0.54 (0.48 – 0.59)	58.75 (55.10 – 62.05)		Lung	0.39 (0.34 – 0.44)	59.33 (54.72 – 63.61)
Solomon Islands	Breast	0.15 (0.11 – 0.20)	79.49 (68.58 – 89.25)		Liver	0.22 (0.14 – 0.31)	79.16 (65.98 – 89.93)		Breast	0.33 (0.23 – 0.43)	78.65 (66.18 – 87.67)
Somalia	Breast	0.14 (0.13 – 0.15)	87.96 (86.40 – 89.55)		Colorectum	0.05 (0.04 – 0.06)	76.10 (71.29 – 80.08)		Breast	0.30 (0.29 – 0.33)	87.37 (85.66 – 89.06)
South Africa	Lung	0.11 (0.11 – 0.12)	70.27 (69.42 – 71.24)		Lung	0.14 (0.13 – 0.14)	73.92 (72.68 – 75.03)		Cervix uteri	0.24 (0.24 – 0.25)	84.80 (83.95 – 85.65)
South Sudan	Breast	0.10 (0.09 – 0.10)	86.92 (84.53 – 89.15)		Liver	0.05 (0.04 – 0.06)	81.53 (76.20 – 86.18)		Breast	0.20 (0.19 – 0.22)	86.76 (84.42 – 89.17)
Spain	Lung	0.42 (0.41 – 0.42)	57.08 (56.42 – 57.74)		Lung	0.53 (0.52 – 0.54)	54.00 (53.24 – 54.75)		Lung	0.27 (0.26 – 0.28)	65.12 (63.90 – 66.23)
Sri Lanka	Breast	0.10 (0.10 – 0.11)	69.36 (67.42 – 71.13)		Lung	0.11 (0.10 – 0.12)	63.65 (61.33 – 66.11)		Breast	0.22 (0.21 – 0.24)	67.93 (65.85 – 69.96)
State of Palestine	Lung	0.22 (0.20 – 0.25)	66.13 (62.18 – 69.81)		Lung	0.33 (0.29 – 0.37)	69.10 (64.65 – 73.14)		Breast	0.38 (0.33 – 0.42)	81.47 (77.33 – 85.51)
Sudan	Breast	0.14 (0.13 – 0.14)	77.31 (75.89 – 78.61)		Liver	0.07 (0.06 – 0.08)	86.05 (83.81 – 88.10)		Breast	0.29 (0.28 – 0.30)	75.94 (74.57 – 77.38)
Suriname	Lung	0.15 (0.11 – 0.19)	65.89 (56.27 – 75.07)		Lung	0.18 (0.13 – 0.24)	71.96 (59.85 – 82.77)		Cervix uteri	0.22 (0.14 – 0.30)	80.12 (68.01 – 89.41)
Sweden	Lung	0.20 (0.19 – 0.21)	42.43 (40.66 – 44.09)		Lung	0.18 (0.17 – 0.20)	44.43 (41.85 – 46.97)		Breast	0.25 (0.23 – 0.27)	55.06 (52.12 – 57.62)
Switzerland	Lung	0.29 (0.28 – 0.31)	48.87 (47.19 – 50.71)		Lung	0.31 (0.29 – 0.34)	48.40 (46.20 – 50.66)		Lung	0.26 (0.24 – 0.28)	49.33 (47.03 – 51.83)
Syrian Arab Republic	Lung	0.21 (0.20 – 0.22)	66.75 (64.93 – 68.47)		Lung	0.29 (0.27 – 0.31)	70.33 (68.26 – 72.29)		Breast	0.39 (0.37 – 0.41)	77.38 (75.27 – 79.34)
Tajikistan	Stomach	0.18 (0.17 – 0.20)	65.72 (62.39 – 68.70)		Stomach	0.20 (0.18 – 0.22)	67.91 (63.87 – 71.68)		Stomach	0.16 (0.14 – 0.18)	62.96 (58.04 – 67.66)
United Republic of Tanzania	Cervix uteri	0.23 (0.22 – 0.24)	69.59 (68.50 – 70.66)		Esophagus	0.15 (0.15 – 0.16)	74.56 (72.83 – 76.14)		Cervix uteri	0.50 (0.49 – 0.52)	68.26 (67.09 – 69.37)
Thailand	Liver	0.46 (0.45 – 0.46)	59.74 (59.10 – 60.39)		Liver	0.60 (0.59 – 0.61)	65.74 (65.00 – 66.55)		Breast	0.32 (0.31 – 0.33)	63.62 (62.39 – 64.80)
Gambia	Liver	0.21 (0.18 – 0.24)	73.70 (68.34 – 78.06)		Liver	0.31 (0.26 – 0.37)	73.95 (67.64 – 79.64)		Cervix uteri	0.36 (0.30 – 0.42)	79.86 (74.32 – 84.80)
Netherlands	Lung	0.39 (0.37 – 0.40)	49.07 (47.97 – 49.99)		Lung	0.35 (0.34 – 0.37)	43.67 (42.24 – 44.95)		Lung	0.42 (0.40 – 0.44)	55.70 (54.31 – 57.19)
Timor-Leste	Lung	0.09 (0.06 – 0.12)	66.99 (56.47 – 76.51)		Lung	0.12 (0.08 – 0.16)	69.22 (55.68 – 80.25)		Breast	0.17 (0.12 – 0.23)	85.29 (75.03 – 92.95)
Togo	Breast	0.12 (0.11 – 0.13)	87.78 (85.09 – 90.23)		Prostate	0.08 (0.06 – 0.09)	55.49 (50.12 – 61.46)		Breast	0.25 (0.23 – 0.27)	87.82 (84.96 – 90.37)
Trinidad and Tobago	Breast	0.20 (0.17 – 0.23)	66.41 (60.12 – 72.24)		Lung	0.19 (0.15 – 0.22)	65.04 (57.51 – 72.20)		Breast	0.44 (0.37 – 0.51)	64.83 (58.66 – 70.88)
Tunisia	Lung	0.28 (0.26 – 0.29)	75.48 (73.75 – 76.95)		Lung	0.44 (0.42 – 0.46)	76.95 (75.27 – 78.67)		Breast	0.21 (0.19 – 0.22)	74.07 (71.18 – 76.89)
Turkmenistan	Breast	0.13 (0.12 – 0.14)	83.66 (80.43 – 86.78)		Lung	0.15 (0.13 – 0.16)	74.78 (69.78 – 79.27)		Breast	0.28 (0.25 – 0.31)	83.40 (80.03 – 86.44)
Türkiye	Lung	0.54 (0.53 – 0.55)	60.12 (59.59 – 60.62)		Lung	0.84 (0.83 – 0.85)	62.30 (61.76 – 62.81)		Breast	0.28 (0.27 – 0.29)	71.25 (70.25 – 72.20)
United Arab Emirates	Colorectum	0.07 (0.06 – 0.08)	47.62 (39.31 – 55.92)		Lung	0.06 (0.05 – 0.08)	50.36 (41.32 – 60.72)		Breast	0.28 (0.24 – 0.32)	56.88 (48.08 – 66.81)
United Kingdom	Lung	0.28 (0.28 – 0.29)	42.05 (41.48 – 42.63)		Lung	0.28 (0.28 – 0.29)	41.95 (41.12 – 42.71)		Lung	0.28 (0.27 – 0.29)	42.32 (41.50 – 43.14)
United States of America	Lung	0.23 (0.23 – 0.23)	45.60 (45.32 – 45.87)		Lung	0.22 (0.22 – 0.22)	46.84 (46.46 – 47.24)		Breast	0.25 (0.25 – 0.25)	59.68 (59.22 – 60.12)
Uganda	Cervix uteri	0.27 (0.26 – 0.28)	88.60 (87.81 – 89.42)		Esophagus	0.15 (0.14 – 0.15)	83.40 (81.54 – 85.23)		Cervix uteri	0.56 (0.54 – 0.58)	89.04 (88.18 – 89.87)
Ukraine	Lung	0.19 (0.19 – 0.20)	81.81 (81.23 – 82.37)		Lung	0.26 (0.26 – 0.27)	84.20 (83.63 – 84.80)		Breast	0.20 (0.20 – 0.21)	79.21 (78.28 – 80.16)
Uruguay	Lung	0.42 (0.39 – 0.45)	60.94 (58.53 – 63.37)		Lung	0.53 (0.48 – 0.57)	60.98 (57.95 – 63.88)		Breast	0.46 (0.41 – 0.52)	60.90 (57.63 – 64.28)
Uzbekistan	Breast	0.11 (0.11 – 0.12)	86.47 (85.13 – 87.84)		Lung	0.12 (0.11 – 0.12)	75.70 (73.31 – 77.80)		Breast	0.24 (0.23 – 0.25)	86.10 (84.69 – 87.44)
Vanuatu	Liver	0.17 (0.11 – 0.25)	84.72 (69.60 – 96.39)		Liver	0.24 (0.13 – 0.36)	83.40 (65.80 – 96.73)		Cervix uteri	0.30 (0.17 – 0.47)	89.32 (74.02 – 99.32)
Venezuela (Bolivarian Republic of)	Lung	0.15 (0.14 – 0.15)	63.86 (62.52 – 65.13)		Lung	0.15 (0.14 – 0.16)	65.08 (63.20 – 66.98)		Breast	0.29 (0.28 – 0.31)	76.79 (75.15 – 78.25)
Viet Nam	Liver	0.32 (0.32 – 0.33)	70.83 (70.25 – 71.42)		Liver	0.44 (0.44 – 0.45)	74.30 (73.67 – 74.95)		Breast	0.31 (0.30 – 0.31)	70.89 (70.03 – 71.77)
Yemen	Breast	0.11 (0.11 – 0.12)	91.62 (90.37 – 92.87)		Colorectum	0.07 (0.06 – 0.07)	88.30 (85.87 – 90.55)		Breast	0.26 (0.24 – 0.27)	91.50 (90.30 – 92.80)
Zambia	Cervix uteri	0.25 (0.24 – 0.26)	81.85 (80.33 – 83.27)		Kaposi sarcoma	0.13 (0.12 – 0.14)	60.43 (57.29 – 63.52)		Cervix uteri	0.55 (0.52 – 0.57)	82.02 (80.42 – 83.54)
Zimbabwe	Cervix uteri	0.25 (0.24 – 0.27)	82.69 (81.38 – 84.05)		Kaposi sarcoma	0.07 (0.06 – 0.08)	68.12 (63.31 – 72.08)		Cervix uteri	0.53 (0.50 – 0.55)	82.33 (80.80 – 83.79)
World	Lung	0.19 (0.19 – 0.19)	55.06 (54.99 – 55.13)		Lung	0.24 (0.24 – 0.24)	57.74 (57.65 – 57.84)		Breast	0.23 (0.23 – 0.23)	71.96 (71.85 – 72.06)
^Probability refers to the proportion of potential gains in life expectancy (PGLEs) caused by premature cancer deaths relative to the PGLEs caused by total cancer deaths. UI uncertainty interval
